# Supplementary material for: Diversification of Angraecum (Orchidaceae, Vandeae) in Madagascar: Revised Phylogeny Reveals Species Accumulation through Time Rather than Rapid Radiation
Source: PLoS One. 2016 Sep 26;11(9):e0163194. doi: 10.1371/journal.pone.0163194 (PMC5036805; doi:10.1371/journal.pone.0163194)
Supplement: S1 Table — Taxa, geographical origin, voucher information, and NCBI or BOLD accession numbers (matK, rps16, trnL, ITS) for samples used in the study; sequences that are from different individuals are presented with voucher information in brackets. Blank denote unavailable sequences, “unvouchered” are sequences from living collections used in previous studies [1,3]. Unvouchered specimens have been identified by H.N. Andriananjamanantsoa and J. Andriatiana (TAN). Abbreviations: Af, Africa; Am, America; As, Asia; Com, Comoros; Md, Madagascar; Reu, Reunion; Sey, Seychelles. (CSV) [file pone.0163194.s007.csv]

				NCBI and BOLD accession number
Taxa	Authors	Voucher	Herbarium	matK	rps16	trnL	ITS	Origin	References
Angraecum amplexicaule	Toill.Gen. & Bosser	Andriananjamanantsoa & al. 00203468	MT	KT826791	KT826861	KT826929		Md
Angraecum ankeranense	H.Perrier	Andriananjamanantsoa & al. 00203430	MT	KT826802	KT826872	KT826940		Md
Angraecum appendiculatum	Frapp. ex Cordem.	Pailler 107	REU	KF557933	KF558130	KF558173	DQ091752(Kew 4232, K)	Reu	[1]
Angraecum arachnites	Schltr.	Hermans 4241	K	KF557990	KF558064	KF558250		Md	[1]
Angraecum baronii	(Finet) Schltr.	Andriananjamanantsoa & al. 00203336	MT	KT826787	KT826857	KT826925		Md
Angraecum cf. germinyanum	Hook.f.	Andriananjamanantsoa & al. 00203469	MT	KT826765	KT826835	KT826904	ANGMD254-11	Md
Angraecum borbonicum	Bosser	Andriananjamanantsoa & al. 00203441	MT	KT826808	KT826878	KT826946		Reu
Angraecum bracteosum	Balf.f. & S.Moore	Micheneau 7	REU	KF557998	KF558045	KF558266		Reu	[1]
Angraecum cadetii	Bosser	Pailler 157	REU	KF557986	KF558122	KF558222		Reu	[1]
Angraecum calceolus	Thouars	Andriananjamanantsoa & al. 00203470	MT	KT826789	KT826859	KT826927		Md
Angraecum caricifolium	H.Perrier	Andriananjamanantsoa & al. 00203338	MT	KT826776	KT826846	KT826914		Md
Angraecum caulescens	Thouars	Pailler 97	REU	KF557988		KF558172		Md	[1]
Angraecum cf. breve	Schltr.	Andriananjamanantsoa & al. 00203464	MT	KT826803	KT826873	KT826941		Md
Angraecum cf. peyrotii	Bosser	Andriananjamanantsoa & al. 00203426	MT	KT826806	KT826876	KT826944		Md
Angraecum cf. elephantinum	Schltr.	Andriananjamanantsoa & al. 00203323	MT	KT826811	KT826881	KT826949		Md
Angraecum cf. germinyanum	Hook.f.	Hermans 5540	K	KF557973	KF558093	KF558203		Md	[1]
Angraecum cf. pauciramosum	Schltr.	Andriananjamanantsoa & al. 00203436	MT	KT826777	KT826847	KT826915		Md
Angraecum cf. humblotianum	Schltr.	Simo-Droissart & al. 2151	BRLU	KF672272	KF672255			Md	[2]
Angraecum cf. liliodorum	Frapp. ex Cordem.	Andriananjamanantsoa & al. 00203472	MT	KT826801	KT826871	KT826939		Reu
Angraecum cf. panicifolium	H.Perrier	Andriananjamanantsoa & al. 00203421	MT	KT826816	KT826885	KT826954		Md
Angraecum cf. pinifolium	Bosser	Andriananjamanantsoa & al. 00203456	MT	KT826784	KT826854	KT826922		Md
Angraecum cf. rutenbergianum	Kraenzl.	unvouchered	K	KF557938	KF558076	KF558218	DQ091743(Carlsward 300, FLAS)	Md	[1]
Angraecum cf. sacculatum	Schltr.	Andriananjamanantsoa & al. 00203387	MT	KT826790	KT826860	KT826928		Md
Angraecum cf. zeylanicum	Lindl.	unvouchered	K	KF557956	KF558137	KF558230		Sey	[1]
Angraecum chaetopodium	Schltr.	Andriananjamanantsoa & al. 00203462	MT	KT826786	KT826856	KT826924	ANGMD356-11	Md
Angraecum ochraceum	(Ridl.) Schltr.	Andriananjamanantsoa & al. 00203461	MT	KT826785	KT826855	KT826923	ANGMD354-11	Md
Angraecum clareae	Hermans	Hermans 3788	K	KF557917	KF558049	KF558256		Md	[3]
Angraecum compactum	Schltr.	Andriananjamanantsoa & al. 00203420	MT	KT826796	KT826866	KT826934		Md
Angraecum conchiferum	Lindl.	Bytebier 616	EA	DQ091414		DQ091539	DQ091748	Af	[3]
Angraecum conchoglossum	Schltr.	Micheneau 5	REU	KF558027		KF558242		Md	[1]
Angraecum cordemoyi	Schltr.	Andriananjamanantsoa & al. 00203360	MT	KT826782	KT826852	KT826920		Md
Angraecum cornigerum	Cordem.	Andriananjamanantsoa & al. 00203340	MT	KT826809	KT826879	KT826947		Md
Angraecum corrugatum	(Cordem.) Micheneau	Pailler 106	REU	KF558003	KF558106	KF558194	DQ091745(Carlsward 391, FLAS)	Reu	[1]
Angraecum costatum	Frapp. ex Cordem.	Pailler 174	REU	KF557942	KF558111	KF558180		Reu	[1]
Angraecum cucullatum	Thouars	Pailler 108	REU	KF557927	KF558051	KF558245		Reu	[1]
Angraecum danguyanum	H.Perrier	Andriananjamanantsoa & al. 00203467	MT	KT826818	KT826887	KT826956	ANGMD305-11	Md
Angraecum dasycarpum	Schltr.	Andriananjamanantsoa & al. 00203450	MT	KT826817	KT826886	KT826955		Md
Angraecum didieri	(Baill. ex Finet) Schltr.	unvouchered	K	KF558029	KF558030	KF558213		Md	[1]
Angraecum dives	Rolfe	Marimoto 42	EA	DQ091422		DQ091547	DQ091756	Af	[3]
Angraecum drouhardii	H.Perrier	Andriananjamanantsoa & al. 00203424	MT	KT826799	KT826869	KT826937	ANGMD044-11	Md
Angraecum dryadum	Schltr.	Andriananjamanantsoa & al. 00203341	MT	KT826810	KT826880	KT826948		Md
Angraecum eburneum var. eburneum	Bory	unvouchered	K	KF558000	KF558128	KF558261	DQ091742(Carlsward 182, FLAS)	Md	[1]
Angraecum eburneum var. superbum	(Thouars) H.Perrier	Andriananjamanantsoa & al. 00203463	MT	KT826769	KT826839	KT826907	DQ091738(Carlsward 282, FLAS)	Md
Angraecum eburneum var. xerophilum	H.Perrier	unvouchered	K	KF557935	KF558092	KF558253		Md	[1]
Angraecum elephantinum	Schltr.	Carlsward 251	FLAS	DQ091424		DQ091549	DQ091751	Md	[3]
Angraecum expansum	Thouars	Micheneau 2	REU	KF557974	KF558087	KF558151		Reu	[1]
Angraecum filicornu	Thouars	Andriananjamanantsoa & al. 00203460	MT	KT826823	KT826892	KT826961	ANGMD348-11	Md
Angraecum florulentum	Rchb.f.	unvouchered	K	KF557934	KF558088	KF558248	DQ091741(Carlsward 321, FLAS)	Com	[1]
Angraecum hermannii	(Cordem.) Schltr.	unvouchered	K	KF557970	KF558072	KF558159		Md	[1]
Angraecum huntleyoides	Schltr.	Hermans 4248	K	KF557961	KF558143	KF558191		Md	[1]
Angraecum lecomtei	H.Perrier	Andriananjamanantsoa & al. 00203440	MT	KT826800	KT826870	KT826938	ANGMD177-11	Md
Angraecum leonis	(Rchb.f.) Andre	unvouchered	REU	KF557999	KF558116	KF558187		Md	[1]
Angraecum letouzeyi	Bosser	Andriananjamanantsoa & al. 00203429	MT	KT826804	KT826874	KT826942		Md
Angraecum liliodorum	Frapp. ex Cordem.	unvouchered	REU	KF557982	KF558100	KF558153		Reu	[1]
Angraecum linearifolium	Garay	Andriananjamanantsoa & al. 00203439	MT	KT826767	KT826837	KT826906	KF672215(Simo-Droissart & al. 2152, BRLU)	Md
Angraecum longicalcar	(Bosser) Senghas	unvouchered	K	KF558013	KF558052	KF558210	DQ091739	Md	[1]
Angraecum madagascariense	(Finet) Schltr.	Andriananjamanantsoa & al. 00203448	MT	KT826775	KT826844	KT826912		Md
Angraecum magdalenae	Schltr. & H.Perrier	unvouchered	K	KF557995	KF558123	KF558219		Md	[1]
Angraecum mauritianum	(Poir.) Frapp.	Andriananjamanantsoa & al. 00203422	MT	KT826815	KT826884	KT826953	ANGMD039-11	Md
Angraecum mirabile	Schltr.	Andriananjamanantsoa & al. 00203465	MT	KT826766	KT826836	KT826905	ANGMD374-11	Md
Angraecum moratii	Bosser	Andriananjamanantsoa & al. 00203447	MT	KT826770	KT826840	KT826908		Md
Angraecum multiflorum	Thouars	Pailler 154	REU	KF557948	KF558053	KF558240		Reu	[1]
Angraecum musculiferum	H.Perrier	Andriananjamanantsoa & al. 00203432	MT	KT826780	KT826850	KT826918		Md
Angraecum obesum	H.Perrier	Hermans 2407	K	KF558011	KF558054	KF558249		Md	[1]
Angraecum oblongifolium	Toill.Gen. & Bosser	Andriananjamanantsoa & al. 00203446	MT	KT826771	KT826841	KT826909		Md
Angraecum obversifolium	Frapp. ex Cordem.	Pailler 8	REU	KF557962	KF558125	KF558259		Reu	[1]
Angraecum panicifolium	H.Perrier	Andriananjamanantsoa & al. 00203444	MT	KT826821	KT826890	KT826959	ANGMD219-11	Md
Angraecum pauciramosum	Schltr.	Andriananjamanantsoa & al. 00203445	MT	KT826781	KT826851	KT826919		Md
Angraecum pectinatum	Thouars	Andriananjamanantsoa & al. 00203473	MT	KT826819	KT826888	KT826957	KF672211(Simo-Droissart & al. 1684, BRLU)	Md
Angraecum penzigianum	Schltr.	Andriananjamanantsoa & al. 00203466	MT	KT826772	KT826842	KT826910		Md
Angraecum peyrotii	Bosser	Andriananjamanantsoa & al. 00203427	MT	KT826813	KT826882	KT826951		Md
Angraecum pingue	Frapp. ex Cordem.	Andriananjamanantsoa & al. 00203451	MT	KT826792	KT826862	KT826930		Md
Angraecum pinifolium	Bosser	Andriananjamanantsoa & al. 00203425	MT	KT826783	KT826853	KT826921		Md
Angraecum praestans	Schltr.	Andriananjamanantsoa & al. 00203419	MT	KT826814	KT826883	KT826952	ANGMD074-11	Md
Angraecum pseudodidieri	H.Perrier	unvouchered	K	KF558002	KF558032	KF558200		Md	[1]
Angraecum pseudofilicornu	H.Perrier	Andriananjamanantsoa & al. 00203435	MT	KT826768	KT826838			Md
Angraecum ramosum	Thouars	Pailler 73	REU		KF558037	KF558170		Reu	[1]
Angraecum sacciferum	Lindl.	Bytebier 2226	NBG	KF558028	KF558101			Af	[1]
Angraecum scottianum	Rchb.f.	unvouchered	K	KF558017	KF558118	KF558163	AB217521(TBG102594)	Com	[1]
Angraecum sedifolium	Schltr.	Andriananjamanantsoa & al. 00203396	MT	KT826793	KT826863	KT826931		Md
Angraecum serpens	(H.Perrier) Bosser	Andriananjamanantsoa & al. 00203438	MT	KT826773	KT826843	KT826911		Md
Angraecum sesquipedale	Thouars	Andriananjamanantsoa & al. 00203454	MT	KT826824	KT826893	KT826962		Md
Angraecum setipes	Schltr.	Andriananjamanantsoa & al. 00203358	MT	KT826788	KT826858	KT826926		Md
Angraecum sororium	Schltr.	Andriananjamanantsoa & al. 00203400	MT	KT826825	KT826894	KT826963		Md
Angraecum sterophyllum	Schltr.	Andriananjamanantsoa & al. 00203398	MT	KT826812		KT826950		Md
Angraecum striatum	Thouars	Micheneau 4	REU	KF557991	KF558058	KF558214		Reu	[1]
Angraecum tenuifolium	Frapp. ex Cordem.	Pailler 116	REU	KF557968	KF558035	KF558254		Reu	[1]
Angraecum tenuispica	Schltr.	unvouchered	K	KF557950	KF558099	KF558189		Md	[1]
Angraecum teres	Summerh.	Bytebier 673	EA	KF557969	KF558038	KF558198	DQ091755	Af	[1]
Angraecum triangulifolium	Senghas	Andriananjamanantsoa & al. 00203442	MT	KT826794	KT826864	KT826932		Md
Angraecum viguieri	Schltr.	Andriananjamanantsoa & al. 00203423	MT	KT826795	KT826865	KT826933		Md
Angraecum nanum	Frapp. ex Cordem.	Andriananjamanantsoa & al. 00203325	MT	KT826797	KT826868	KT826936		Md
Oeoniella polystachys	(Thouars) Schltr.	Andriananjamanantsoa & al. 00203455	MT	KT826831	KT826900			Md
Sobennikoffia humbertiana	H.Perrier	Carlsward 304	K	DQ091433		DQ091558	DQ091750	Md	[3]
Lemurorchis madagascariensis	Kraenzl.	Kew 5383	K	DQ091431		DQ091556	DQ091747	Md	[3]
Aeranthes aemula	Schltr.	Andriananjamanantsoa & al. 00203471	MT	KT826826	KT826895	KT826964		Md
Aeranthes arachnites	(Thouars) Lindl.	Fournel 126	REU	KF557945	KF558036	KF558232	DQ091759(Carlsward 198, FLAS)	Md	[1]
Aeranthes caudata	Rolfe	Chase 17918	K	KF557929	KF558090	KF558206		Md	[1]
Aeranthes grandiflora	Lindl.	unvouchered	K	KF557958	KF558050	KF558158	DQ091760(Carlsward 238, FLAS)	Md	[1]
Aeranthes longipes	Schltr.	DuPuy 17	K	KF557965	KF558094	KF558208		Md	[1]
Aeranthes moratii	Bosser	Chase 14643	K	KF558024	KF558060	KF558225		Md	[1]
Aeranthes neoperrieri	Toill.Gen.	unvouchered	K	KF557953	KF558059	KF558199		Md	[1]
Aeranthes strangulata	Frapp. ex Cordem.	Pailler 100	REU	KF558005	KF558097	KF558183		Reu	[1]
Aeranthes tenella	Bosser	Pailler 137	REU	KF557997	KF558117			Reu	[1]
Aeranthes virginalis	D.L.Roberts	Chase 17901	REU	KF557955	KF558071	KF558166		Com	[1]
Jumellea anjouanensis	(Finet) H.Perrier	Bryonnaud 62	REU	?????	KF558120	KF558152		Com	[1]
Jumellea arachnantha	(Rchb.f.) Schltr.	Rakotoarivelo & al. 042	REU	JQ905335	JQ905457	JQ905518	JQ905396	Md	[4]
Jumellea arborescens	H.Perrier	unvouchered	K	KF557949	KF558095	KF558262		Md	[1]
Jumellea bosseri	Pailler	Pailler 270	REU	JQ905340	JQ905462	JQ905523	JQ905401	Reu	[4]
Jumellea brevifolia	H.Perrier	Rakotoarivelo & al. 300	TAN	JQ905342	JQ905464	JQ905525	JQ905403	Md	[4]
Jumellea densifoliata	Senghas	Hermans 2809	K	KF557966	KF558041	?????	JQ905405(Rakotoarivelo & al. 109, TAN)	Md	[1]
Jumellea exilis	(Cordem.) Schltr.	Pailler 25	REU	KF558014	KF558048	KF558169		Reu	[1]
Jumellea francoisii	Schltr.	Rakotoarivelo & al. 230	TAN	JQ905350	JQ905472	JQ905533	JQ905411	Md	[4]
Jumellea hyalina	H.Perrier	Rakotoarivelo & al. 006	TAN	JQ905354	JQ905476	JQ905537	JQ905415	Md	[4]
Jumellea jumelleana	(Schltr.) Summerh.	Rakotoarivelo & al. 099	TAN	JQ905356	JQ905478	JQ905539	JQ905417	Md	[4]
Jumellea longivaginans	H.Perrier	Rakotoarivelo & al. 328	TAN	JQ905362	JQ905484	JQ905545	JQ905423	Md	[4]
Jumellea majalis	(Schltr.) Schltr.	Rakotoarivelo & al. 307	TAN	JQ905366	JQ905488	JQ905549	JQ905427	Md	[4]
Jumellea maxillarioides	(Ridl.) Schltr.	unvouchered	K	KF558004	KF558134	KF558161		Md	[1]
Jumellea rigida	Schltr.	Rakotoarivelo & al. 220	TAN	JQ905376	JQ905498	JQ905559	JQ905437	Md	[4]
Jumellea spathulata	(Ridl.) Schltr.	Rakotoarivelo & al. 209	TAN	JQ905380	JQ905502	JQ905563	JQ905441	Md	[4]
Jumellea tenuibracteata	(H.Perrier ex Hermans) F.P.Rakotoar. & Pailler	Rakotoarivelo & al. 321	TAN	JQ905360	JQ905482	JQ905543		Md	[4]
Jumellea teretifolia	Schltr.	Rakotoarivelo & al. 160	TAN	JQ905386	JQ905508	JQ905568	JQ905447	Md	[4]
Ancistrorhynchus capitatus	(Lindl.) Summerh.	Carlsward 276	FLAS	DQ091351		DQ091475	DQ091643	Af	[3]
Ancistrorhynchus recurvus	Finet	unvouchered		DQ091354		DQ091478	DQ091646	Af	[3]
Angraecoides chevalieri	(Summerh.) Szlach.	Carlsward 208	FLAS			AF506339	AF506320	Af	[3]
Angraecoides cultriformis	(Summerh.) Szlach.	Carlsward 298	FLAS			AF506340	AF506321	Af	[3]
Angraecoides erecta	(Summerh.) Szlach.	Bytebier 801	EA	DQ091323		DQ091447	DQ091566	Af	[3]
Angraecoides cf. moandense	De Wild.	unvouchered	K	KF557944	KF558114	KF558214		Af	[1]
Angraecopsis parviflora	(Thouars) Schltr.	Hermans 4363	Personal	KF557967	KF558046	KF558150		Af	[1]
Bolusiella iridifolia	(Rolfe) Schltr.	Bytebier 1113	EA	DQ091356		DQ091481	DQ091665	Af	[3]
Bolusiella maudiae	(Bolus) Schltr.	Bytebier 485	EA	DQ091355		DQ091480	DQ091664	Af	[3]
Calyptrochilum christyanum	(Rchb.f.) Summerh.	Carlsward 194	SEL	DQ091325		DQ091449	DQ091668	Af	[3]
Campylocentrum fasciola	(Lindl.) Cogn.	Carlsward 301	FLAS	DQ091321		DQ091445	DQ091564	Am	[3]
Cribbia brachyceras	(Summerh.) Senghas	Bytebier 361	EA	DQ091365		DQ091490	DQ091577	Af	[3]
Cribbia confusa	P.J.Cribb	Kew 3936	K	DQ091366		DQ091491	DQ091578	Af	[3]
Cyrtorchis arcuata	(Lindl.) Schltr.	Bytebier 676	EA	DQ091380		DQ091505	DQ091624	Af	[3]
Cyrtorchis chailluana	(Hook.f.) Schltr.	Carlsward 156	SEL	DQ091381		DQ091506	DQ091625	Af	[3]
Dendrophylax funalis	(Sw.) Benth. Ex Rolfe	Carlsward 302	FLAS	KF557981	KF558067	KF558238	AF506310(Whitten 1935, FLAS)	Am	[1]
Diaphananthe pellucida	(Lindl.) Schltr.	Carlsward 241	FLAS	DQ091377		DQ091502	DQ091620	Af	[3]
Diaphananthe sarcophylla	(Schltr. ex Prain) P.J.Cribb & Carlsward	Bytebier 339	EA	DQ091378		DQ091503	DQ091621	Af	[3]
Diaphananthe vesicata	(Lindl.) P.J.Cribb & Carlsward	Chase 14646	K	KF557976		KF558205	DQ091623(Kew 399, K)	Af	[1]
Dolabrifolia bancoensis	(Burg) Szlach. & Romowicz	Simo-Droissart & al. 54	BRLU	KF672280	KF672257			Af	[2]
Dolabrifolia cf. aporoides	(Summerh.) Szlach.	Simo-Droissart & al. 15	BRLU	KF672266	KF672230			Af	[2]
Dolabrifolia disticha	(Lindl.) Szlach.	Simo-Droissart & al. 6	BRLU	KF672265	KF672231			Af	[2]
Dolabrifolia podochiloides	(Schltr.) Szlach.	Simo-Droissart & al. 12	BRLU	KF672281	KF672238			Af	[2]
Eichlerangraecum birrimense	(Rolfe) Szlach.	Smith 531	K	KF557930	KF558098	KF558196		Af	[1]
Eichlerangraecum cf. eichlerianum	(Kraenzl.) Szlach.	unvouchered	K	KF557978	KF558069	KF558263	AF506322(Carlsward 284, FLAS)	Af	[1]
Eichlerangraecum infundibulare	(Lindl.) Szlach.	unvouchered	K	KF557977	KF558077	KF558243		Af	[1]
Eurychone galeandrae	(Rchb.f.) Schltr.	Carlsward 293	FLAS	DQ091349		DQ091473	DQ091614	Af	[3]
Eurychone rothschildiana	(O'Brien) Schltr.	Carlsward 407	FLAS	DQ091350		DQ091474	DQ091615	Af	[3]
Aerangis ellisii	(B.S.Williams) Schltr.	Chase 15080	K	KF557992	KF558043		DQ091602(Carlsward 401, FLAS)	Md	[1]
Aerangis hariotiana	(Kraenzl.) P.J.Cribb & Carlsward	Carlsward 227	FLAS	DQ091343		DQ091467	DQ091606	Com	[3]
Aerangis hildebrandtii	(Rchb.f.) P.J.Cribb & Carlsward	Kew 2616	K	DQ091344		DQ091468	DQ091608	Com	[3]
Aerangis macrocentra	(Schltr.) Schltr.	Hermans 779	K	KF557923	KF558085		DQ091601(Kew 779, K)	Md	[1]
Aerangis punctata	J.Stewart	Carlsward 328	REU	KF557936	KF558040		DQ091605	Md	[1]
Listrostachys pertusa	(Lindl.) Rchb.f.	Carlsward 399	FLAS	DQ091384		DQ091509	DQ091637	Af	[3]
Microcoelia gilpinae	(Rchb.f. & Moore) Summerh.	Carlsward 290	FLAS	DQ091397		DQ091522	DQ091649	Md	[3]
Microcoelia stolzii	(Schltr.) Summerh.	Carlsward 287	FLAS	DQ091405		DQ091530	DQ091657	Af	[3]
Mystacidium capense	(L.f.) Schltr.	Whitten 1781	FLAS	DQ091362		DQ091487	DQ091573	Af	[3]
Mystacidium flanaganii	(Bolus) Bolus	Kew 5084	K	DQ091363		DQ091488	DQ091574	Af	[3]
Pectinariella atlantica	Stevart & Droissart	Simo-Droissart & al. 2065	BRLU	KF672274	KF672235			Af	[2]
Pectinariella doratophylla	(Summerh.) Szlach.	Simo-Droissart & al. 1466	BRLU	KF672261	KF672247			Af	[2]
Pectinariella gabonensis	(Summerh.) Szlach.	Simo-Droissart & al. 1468	BRLU	KF672279	KF672237			Af	[2]
Pectinariella pungens	(Schltr.) Szlach.	Simo-Droissart & al. 1464	BRLU	KF672278	KF672254			Af	[2]
Pectinariella subulata	(Lindl.) Szlach.	Simo-Droissart & al. 1474	BRLU	KF672285	KF672251			Af	[2]
Podangis dactyloceras	(Rchb.f.) Schltr.	Kew 4999	K	DQ091385		DQ091510	DQ091628	Af	[3]
Rangaeris amaniensis	(Kraenzl.) Summerh.	Bytebier & Kirika 26	EA	DQ091386		DQ091512		Af	[3]
Rangaeris muscicola	(Rchb.f.) Summerh.	Carlsward 169	SEL	DQ091387		DQ091513	DQ091630	Af	[3]
Rhipidoglossum subsimplex	(Summerh.) Garay	Bytebier 546	EA	DQ091371		DQ091496	DQ091580	Af	[3]
Rhipidoglossum xanthopollinium	(Rchb.f.) Schltr.	Carlsward 384	FLAS	DQ091370		DQ091495	DQ091582	Af	[3]
Solenangis clavata	(Rolfe) Schltr.	Carlsward 397	FLAS	DQ091409		DQ091534	DQ091666	Af	[3]
Solenangis wakefieldii	(Rolfe) P.J.Cribb & J.Stewart	Bytebier 627	EA	DQ091410		DQ091535	DQ091667	Af	[3]
Sphyrarhynchus schliebenii	Mansf.	Bytebier 393	EA	DQ091359		DQ091484		Af	[3]
Tridactyle bicaudata	(Lindl.) Schltr.	Bytebier 348	EA	DQ091388		DQ091514	DQ091638	Af	[3]
Tridactyle filifolia	(Schltr.) Schltr.	Bytebier 707	EA	DQ091390		DQ091516	DQ091641	Af	[3]
Ypsilopus longifolius	(Kraenzl.) Summerh.	Bytebier 609	EA	DQ091393		DQ091519	DQ091636	Af	[3]
Ypsilopus viridiflorus	P.J.Cribb & J.Stewart	Bytebier 402	EA	DQ091395			DQ091633	Af	[3]
Angraecum cf. humile	Summerh.	Andriananjamanantsoa & al. 00203453	MT	KT826762	KT826833	KT826902		Md
Angraecum perparvulum	H.Perrier	Andriananjamanantsoa & al. 00203326	MT	KT826764	KT826834	KT826903		Md
Angraecum pterophyllum	H.Perrier	Andriananjamanantsoa & al. 00203443	MT	KT826761	KT826832	KT826901	ANGMD218-11	Md
Angraecum rhynchoglossum	Schltr.	Andriananjamanantsoa & al. 00203457	MT	KT826763				Md
Beclardia macrostachya	(Thouars) A.Rich.	Andriananjamanantsoa & al. 00203322	MT	KT826827	KT826896			Md
Cryptopus elatus	(Thouars) Lindl.	Micheneau 6	REU	KF558019	KF558063	KF558221	DQ091585(Carlsward 403, FLAS)	Md	[1]
Cryptopus paniculatus	H.Perrier	Hermans 5392	K	KF557963		KF558264	DQ091588(Kew 5392, K)	Md	[1]
Erasanthe henricii	(Schltr.) P.J.Cribb, Hermans & D.L.Roberts	unvouchered	K		KF558102	KF558175		Md	[1]
Lemurella pallidiflora	Bosser	Andriananjamanantsoa & al. 00203431	MT	KT826828	KT826897	KT826965		Md
Lemurella papillosa	Bosser	Andriananjamanantsoa & al. 00203434	MT	KT826829	KT826898	KT826966		Md
Neobathiea grandidierana	(Rchb.f.) Garay	Carlsward 395	FLAS	DQ091329		DQ091453	DQ091589	Md	[3]
Oeonia rosea	Ridl.	Andriananjamanantsoa & al. 00203385	MT	KT826830	KT826899		DQ091736(Carlsward 221, FLAS)	Md
Acampe ochracea	(Lindl.) Hochr.	Carlsward 206	SEL	DQ091314		DQ091438	DQ091707	As	[3]
Aerides odorata	Lour.	Chase 15081	K	KF557954	KF558031			As	[1]
Phalaenopsis cornu-cervi	(Breda) Blume & Rchb.f.	Chase O-1356	K	KF558008	KF558082			As	[1]
Polystachya fulvilabia	Schltr.	Chase 17862	K	KF558010	KF558057		GU556680	Af-As	[1]
Vanda tricolor	Lindl.	Chase 17970	K	KC823021		KC985407		As	[5]
References
1. Micheneau C, Carlsward B, Fay M, Bytebier B, Pailler T, Chase M. Phylogenetics and biogeography of Mascarene angraecoid orchids (Vandeae, Orchidaceae). Mol Phylogenet Evol. 2008;46(3):908�22.
2. Simo-Droissart M, Micheneau C, Sonk� B, Droissart V, Plunkett GM, Lowry PP, et al. Morphometrics and molecular phylogenetics of the continental African species of Angraecum section Pectinaria (Orchidaceae). Plant Ecol Evol. 2013;146(3):295�309.
3. Carlsward B, Stern W, Bytebier B. Comparative vegetative anatomy and systematics of the angraecoids (Vandeae, Orchidaceae) with an emphasis on the leafless habit. Bot J Linn Soc. 2006;151(2):165�218.
4. Rakotoarivelo FP, Razafimandimbison SG, Mallet B, Faliniaina L, Pailler T. Molecular systematics and evolutionary trends and relationships in the genus Jumellea (Orchidaceae): implications for its species limits. Taxon. 2012;61(3):534�44.
5. Gardiner LM, Kocyan A, Motes M, Roberts DL, Emerson BC. Molecular phylogenetics of Vanda and related genera (Orchidaceae). Bot J Linn Soc. 2013;173(4):549-72
