# Supplementary material for: Diversification of Angraecum (Orchidaceae, Vandeae) in Madagascar: Revised Phylogeny Reveals Species Accumulation through Time Rather than Rapid Radiation
Source: PLoS One. 2016 Sep 26;11(9):e0163194. doi: 10.1371/journal.pone.0163194 (PMC5036805; doi:10.1371/journal.pone.0163194)
Supplement: S2 Table — Description of vegetative and floral morphological characters in Angraecinae. (CSV) [file pone.0163194.s008.csv]

N°	Characters	Character states		Description	References
1	habitat	1	terrestrial	growing on the ground	[1]
		2	lithophytic	growing on rock	[1]
		3	epiphytic	growing on and attached to another plant without deriving nourishment from it	[1]
2	habit	1	pendent	hanging	[1]
		2	horizontal	parallel to the substrate
		3	vertical	perpendicular to the substrate
		4	erect	uprigth	[1]
		5	climber	growing upwards by attaching itself to other structures which It uses as supports (tree or rock)	[1]
3	natural spread (height)	1	tiny	0 cm to 3 cm
		2	small	3 cm to 5 cm
		3	medium	5 cm to 15 cm
		4	large	15 cm to 35
		5	very-large	> 35 cm
		6	N/A	not applicable
4	natural spread (width)	1	tiny	0 cm to 3 cm
		2	small	3 cm to 5 cm
		3	medium	5 cm to 15 cm
		4	large	15 cm to 35
		5	very-large	> 35 cm
		6	N/A	not applicable
5	internode	1	very-short	L < 0.3 cm
		2	short	1 cm < L < 0.4 cm
		3	medium	4 cm < L < 2 cm
		4	long	L > 5 cm
		5	N/A	not applicable
6	diameter of stem	1	tiny	d < 0.2 cm
		2	small	0.5 cm < d < 0.3 cm
		3	medium	1.2 cm < d < 0.6 cm
		4	large	d > 1.3 cm
		5	N/A	not applicable
7	form of leaf	1	acicular	needle-shaped; very narrow, stiff, and pointed	[1]
		2	cylindrical	long and narrow with circular cross-section	[1]
		3	linear	narrow and much longer than wide, with parallel margins	[1]
		4	lanceolate	narrowly ovate and tapering to a point at the apex	[1]
		5	oblong	longer than broad, with the margins parallel for most of their length (1.5 - 2 x as long as wide)	[1]
		6	elliptic	broadest at the middle with two equal rounded ends, width ratio 1.5 - 2	[1]
		7	triangular
		8	N/A	not applicable
8	apex of leaf	1	obtuse	not pointed, blunt, ending in an angle of between 90 - 180°	[1]
		2	attenuate	gradually narrowing over a long distance	[1]
		3	emarginate	with a distinct sharp notch, both ends not at the same level	[1]
		4	incised	having straight to irregular lines of separation extending inward from the margin	[2]
		5	N/A	not applicable
9	texture of leaf	1	herbaceous	with the texture of a herb, soft and pliable	[1]
		2	membraneous	like a membran, flexible and thin	[1]
		3	fleshy	swollen largely because of high water content	[1]
		4	succulent	thick, fleshy and swollen	[1]
		5	coriaceous	moderately thick, and tough	[2]
		6	fibrous	composed of fibers	[1]
		7	N/A	not applicable
10	leaf-surface	1	smooth	even or unrelieved overall	[2]
		2	rugose	covered in reticulate lines, with the spaces in between convex	[1]
		3	N/A	not applicable
11	number of leaves	1	few	0 to 5
		2	medium	5 to 10
		3	many	10 to 25
		4	dense	> 25
		5	N/A	not applicable
12	leaf-width	1	filiform	0 to 2 mm
		2	very-narrow	3 to 5 mm
		3	narrow	6 to 10 mm
		4	medium	11 to 25 mm
		5	large	26 to 40 mm
		6	N/A	not applicable
13	leaf-length	1	very-short	0 to 3 cm
		2	short	3 to 7 cm
		3	medium	7 to 15 cm
		4	long	15 to 30 cm
		5	very-long	> 30 cm
		6	N/A	not applicable
14	type of inflorescence	1	solitary type 1	1 to 3 solitary flowers
		2	solitary type 2	more than 3 solitary flowers
		3	raceme type 1	1 to 3 raceme bearing up to 5 flowers each
		4	raceme type 2	more than 3 racemes bearing up to 5 flowers each
		5	raceme type 3	1 to 3 raceme bearing more than 5 flowers each
		6	raceme type 4	more than 3 racemes bearing more than 5 flowers each
		7	N/A
15	length of inflorescence	1	short	almost sessile
		2	medium	1/3 of the size of the plant
		3	long	1/2 of the size of the plant
		4	very-long	longer than the plant
16	length of pedicel	1	short	1/4 of the length of ovary
		2	medium	1/2 of the length of ovary
		3	long	same length as the ovary
		4	very-long	longer than the ovary
17	position of inflorescence	1	terminal	ending the axis	[1]
		2	subterminal	lateral and just below the apex	[2]
		3	suprafoliar	upon the stem directly above a leaf insertion	[2]
		4	infrafoliar	upon the stem directly below a leaf insertion	[2]
		5	N/A	not applicable
18	size of flower	1	small	0 to 12 mm²
		2	medium	13 to 39 mm²
		3	large	40 to 69 mm²
		4	very-large	> 70 mm²
19	form of sepal	1	ovate	egg shaped (2-dimensional), about 1.5x as long as broad, with the wider part below the middle	[1]
		2	linear
		3	lanceolate
		4	tubular	cylindrical and hollow	[1]
		5	obovate	egg-shaped with the broadest part near the apex	[1]
		6	elliptic
20	color of sepal	1	green to yellowish
		2	white to white green
		3	ocher
		4	other
21	apex of sepal	1	acute	sharp, sharply pointed, the margins near the tip being almost straight and forming an angle of < 90°	[1]
		2	attenuate
		3	obtuse
22	form of petal	1	ovate
		2	linear
		3	lanceolate
		4	tubular
		5	obovate
		6	elliptic
		7	N/A
23	color of petal	1	green to yellowish
		2	white to white green
		3	ocher
		4	other
24	apex of petal	1	acute
		2	obtuse
25	orientation of dorsal sepal	1	straight
		2	inflexed	bent or curved inwards	[1]
		3	reflexed	curved backwards	[1]
26	orientation of lateral sepal	1	straight
		2	inflexed
		3	reflexed
27	orientation of lateral petal	1	straight
		2	inflexed
		3	reflexed
28	2D form of labellum	1	lanceolate
		2	ovate
		3	orbicular
		4	elliptic
		5	rhombic
		6	trullate
		7	obovate
		8	linear
29	3D form of the labellum	1	plane
		2	scoop-shaped type 1	slightly concave from the base to the tip
		3	scoop-shaped type 2	very concave from the base to the tip
		4	navicular
		5	infundibular
		6	gibbous
30	position of labellum	1	uppermost
		2	lowermost
31	color of labellum	1	greenish to yellowish
		2	white to white green
		3	other
32	apex of labellum	1	round/obtuse
		2	acute
		3	attenuate
		4	caudate
		5	lobed
		6	waved
		7	dentate
33	texture of flower	1	thin
		2	thick
		3	fleshy
		4	succulent
34	spur-length	1	short	0 to 40 mm
		2	medium	45 to 90 mm
		3	long	95 to 180 mm
		4	very-long	> 200 mm
35	form of spur	1	straight
		2	arcute type 1	arched at median (bow-like)
		3	arcute type 2	arched at the base (club-like)
		4	arcute type 3	very arched at median (swan neck-like)
		5	sigmoid
		6	circinnate
		7	N/A	not applicable
36	base of spur	1	isodiametric	same diameter form the base to the tip
		2	tapering type 1	large at the base, and become gradually isodiametric towards the tip
		3	tapering type 2	very large at the base, and become abruptley isodiametric towards the tip
		4	tapering type 3	very large at the base, and become narrow gradually towards the tip
		5	N/A	not applicable
37	color of spur	1	green to yellowish
		2	white to white green
		3	other
38	apex of spur	1	acute
		2	obtuse
		3	N/A	not applicable
39	orientation of spur	1	straight	lacking significant curves or bends	[2]
		2	ascending	spreading at the base and then curving upward or forward, the distal portion more or less parallel to the bearing structure	[2]
		3	descending	salient at its base and then curving downward or backward	[2]
		4	N/A	not applicable
References
1. Beentje HJ. The Kew plant glossary: an illustrated dictionary of plant terms. Royal Botanic Gardens, Kew; 2010.
2. Kiger RW, Porter DM. Categorical glossary for the flora of North America project. Pittsburgh; 2001.
