# Supplementary material for: Diversification of Angraecum (Orchidaceae, Vandeae) in Madagascar: Revised Phylogeny Reveals Species Accumulation through Time Rather than Rapid Radiation
Source: PLoS One. 2016 Sep 26;11(9):e0163194. doi: 10.1371/journal.pone.0163194 (PMC5036805; doi:10.1371/journal.pone.0163194)
Supplement: S3 Table — Morphological character matrix used in the phylogenetic reconstruction. (CSV) [file pone.0163194.s009.csv]

	1	2	3	4	5	6	7	8	9	10	11	12	13	14	15	16	17	18	19	20	21	22	23	24	25	26	27	28	29	30	31	32	33	34	35	36	37	38	39
Acampe ochracea	3	3	5	4	3	3	5	3	5	1	3	4	3	6	2	1	1	1	5	4	3	5	4	2	2	2	2	7	1	2	3	1	3	1	7	5	3	3	4
Aerangis ellisii	2	3	5	4	4	3	6	1	5	1	3	5	4	5	4	2	2	2	3	2	1	3	2	2	3	3	3	7	1	2	2	1	2	3	2	1	2	2	3
Aerangis hariotiana	3	2	4	4	1	3	6	3	3	1	2	5	3	6	4	1	3	1	3	3	1	3	2	2	3	3	3	1	1	2	3	2	4	1	1	1	2	2	3
Aerangis hildebrandtii	3	2	3	3	1	3	6	3	3	1	2	5	3	6	4	1	3	1	3	3	1	3	2	2	3	3	3	1	1	2	3	2	4	1	1	1	2	2	3
Aerangis macrocentra	3	2	3	4	1	2	6	1	3	1	1	5	3	5	4	2	3	1	3	2	1	3	2	2	3	3	3	7	1	2	2	1	2	2	2	1	2	2	3
Aerangis punctata	3	2	2	3	1	2	6	1	3	1	1	5	3	3	4	2	3	2	3	2	1	3	2	2	3	3	3	7	1	2	2	1	2	3	2	1	2	2	3
Aeranthes aemula	3	3	4	4	1	3	3	3	2	1	2	4	4	1	4	1	3	2	1	1	2	1	1	2	2	2	2	2	6	2	1	3	1	1	1	3	1	2	3
Aeranthes arachnites	3	3	4	4	1	3	3	3	2	1	2	4	4	1	4	1	3	2	1	1	2	1	1	2	2	2	2	2	6	2	1	3	1	1	1	3	1	2	3
Aeranthes caudata	3	3	4	4	1	3	3	3	2	1	2	4	4	1	4	1	3	1	1	1	2	1	1	2	2	2	2	2	6	2	1	3	1	1	1	3	1	2	3
Aeranthes grandiflora	3	3	4	4	1	3	3	3	2	1	2	4	4	1	4	1	3	2	1	1	2	1	1	2	2	2	2	2	6	2	1	3	1	1	1	3	1	2	3
Aeranthes longipes	3	3	4	4	1	3	3	3	2	1	2	4	4	1	4	1	3	2	1	1	2	1	1	2	2	2	2	2	6	2	1	3	1	1	1	3	1	2	3
Aeranthes moratii	3	3	4	4	1	3	3	3	2	1	2	4	4	1	4	1	3	1	1	1	2	1	1	2	2	2	2	2	6	2	1	3	1	1	1	3	1	2	3
Aeranthes neoperrieri	3	3	4	4	1	3	3	3	2	1	2	4	4	1	4	1	3	2	1	1	2	1	1	2	2	2	2	2	6	2	1	3	1	1	1	3	1	2	3
Aeranthes strangulata	3	3	4	4	1	3	3	3	2	1	2	4	4	1	4	1	3	1	1	1	2	1	1	2	2	2	2	2	6	2	1	3	1	1	1	3	1	2	3
Aeranthes tenella	3	3	4	4	1	3	3	3	2	1	2	4	4	1	4	1	3	2	1	1	2	1	1	2	2	2	2	2	6	2	1	3	1	1	1	3	1	2	3
Aeranthes virginalis	3	3	4	4	1	3	3	3	2	1	2	4	4	1	4	1	3	1	1	1	2	1	1	2	2	2	2	2	6	2	1	3	1	1	1	3	1	2	3
Aerides odorata	3	4	5	4	3	3	3	3	5	1	4	5	4	6	4	2	1	3	3	4	1	3	4	2	1	1	1	4	1	2	3	5	2	1	6	4	3	2	3
Ancistrorhynchus capitatus	3	1	5	4	1	3	3	3	5	1	2	4	4	7	1	1	3	1	6	2	3	6	2	2	2	2	2	2	2	2	2	1	4	1	2	1	2	2	3
Ancistrorhynchus recurvus	3	1	5	4	1	3	3	3	5	1	2	4	5	7	1	1	3	1	6	2	3	6	2	2	2	2	2	2	2	2	2	1	4	1	5	1	1	2	3
Angraecoides cf. moandense	3	4	5	3	4	2	4	3	5	1	4	3	2	2	2	1	2	1	3	1	2	3	1	2	3	2	2	1	1	1	1	3	3	1	1	1	1	1	2
Angraecoides chevalieri	3	4	5	3	4	2	4	3	5	1	4	3	2	2	2	1	2	1	3	1	2	3	1	2	3	2	2	1	1	1	1	3	3	1	1	1	1	1	2
Angraecoides cultriformis	3	4	5	3	4	2	4	4	5	1	3	3	2	2	2	1	2	1	3	1	2	3	1	2	3	2	2	1	1	1	1	3	3	1	1	1	1	1	2
Angraecoides erecta	2	5	5	3	4	2	4	4	5	1	4	3	2	2	2	1	2	1	3	1	2	3	1	2	3	2	2	1	1	1	1	3	3	1	1	1	1	1	2
Angraecopsis parviflora	3	2	2	3	1	2	4	2	3	1	2	4	2	5	4	1	3	1	3	1	1	3	1	2	3	3	3	5	1	1	1	5	4	1	1	1	1	2	3
Angraecum amplexicaule	3	4	4	3	3	2	4	2	1	1	3	3	2	1	1	4	1	1	3	2	1	3	2	1	3	2	2	4	4	1	2	3	2	2	5	1	2	1	2
Angraecum ankeranense	3	4	3	2	2	3	6	3	5	2	2	3	1	1	1	3	2	2	3	2	1	3	2	1	1	2	1	2	1	2	2	2	2	2	6	1	2	1	3
Angraecum appendiculatum	3	4	4	2	4	2	6	3	5	1	4	3	1	1	2	3	1	2	4	3	2	4	2	2	3	3	3	1	1	1	2	3	2	1	1	1	1	1	2
Angraecum arachnites	3	4	4	2	3	2	6	3	2	1	3	2	1	2	2	3	1	1	4	3	2	4	2	2	3	3	3	3	3	1	2	4	2	3	5	2	2	1	2
Angraecum baronii	3	1	5	3	2	2	4	2	3	2	4	2	1	2	1	1	2	1	3	1	1	3	1	1	3	2	2	4	4	2	1	3	4	1	1	1	1	2	2
Angraecum borbonicum	3	3	3	3	1	3	5	3	5	1	1	4	3	1	1	2	2	2	3	2	1	3	2	1	1	1	1	2	1	2	2	2	2	2	2	1	2	1	3
Angraecum bracteosum	3	3	4	5	2	4	3	3	5	1	2	5	4	6	2	1	2	1	1	2	1	1	2	1	2	2	2	2	2	2	2	2	2	1	1	1	1	2	3
Angraecum cadetii	3	3	4	5	2	4	3	3	5	1	2	5	4	6	3	1	2	1	1	2	1	1	2	1	2	2	2	2	2	2	2	2	2	1	1	1	1	2	3
Angraecum calceolus	3	4	3	4	2	2	4	2	1	1	2	4	4	6	4	2	3	1	3	1	1	3	1	1	3	3	3	4	4	1	1	3	4	1	1	1	1	2	2
Angraecum caricifolium	3	1	5	2	3	2	3	3	2	1	4	2	2	6	3	1	2	1	3	1	1	3	1	1	2	2	2	4	4	2	1	3	4	1	1	1	1	2	1
Angraecum caulescens	3	4	3	4	2	2	4	2	1	1	2	4	4	6	4	2	3	1	3	1	1	3	1	1	3	3	3	4	4	1	1	3	4	1	1	1	1	2	1
Angraecum cf. breve	3	3	2	3	1	3	5	3	5	2	1	3	2	1	1	3	2	1	3	2	1	3	2	1	1	1	1	2	1	2	2	2	2	3	2	1	2	1	3
Angraecum cf. elephantinum	3	4	4	4	2	3	5	3	5	1	1	4	3	1	1	1	2	2	3	2	1	3	2	1	1	2	1	2	1	2	2	2	2	3	2	1	2	1	3
Angraecum cf. germinyanum	3	4	4	2	2	2	6	3	2	1	4	3	1	2	2	3	1	2	4	3	2	4	2	2	3	3	3	3	3	1	2	4	2	3	5	2	2	1	2
Angraecum cf. humblotianum	3	4	3	1	1	1	2	2	5	2	4	1	1	1	1	1	1	1	3	2	1	3	2	1	2	2	2	2	1	2	2	2	2	1	1	1	2	2	1
Angraecum cf. humile	3	1	1	1	1	1	3	2	3	1	2	2	1	3	1	1	2	1	1	2	1	1	2	1	2	2	2	2	5	1	2	2	2	1	1	1	1	2	1
Angraecum cf. liliodorum	3	3	3	3	1	3	5	3	5	2	1	3	1	1	1	1	2	3	3	2	1	3	2	1	1	2	1	2	1	2	2	2	2	2	2	1	2	1	3
Angraecum cf. panicifolium	2	4	3	3	3	1	4	3	1	2	2	1	2	1	1	1	1	1	3	2	1	3	2	1	2	2	2	2	1	2	2	2	2	3	1	1	2	2	1
Angraecum cf. pauciramosum	3	1	5	3	3	2	3	3	1	1	4	3	2	6	3	1	2	1	3	1	1	3	1	1	2	2	2	4	4	2	1	3	4	1	1	1	1	2	1
Angraecum cf. peyrotii	3	3	3	3	1	3	5	3	5	1	1	3	1	1	1	1	2	2	3	2	1	3	2	1	1	2	1	2	1	2	2	2	2	3	2	1	2	1	3
Angraecum cf. pinifolium	3	4	3	3	2	2	4	2	1	1	2	1	3	3	3	2	3	1	3	1	1	3	1	1	3	2	2	4	4	2	1	3	4	1	1	1	1	2	1
Angraecum cf. rutenbergianum	2	3	3	3	1	3	5	3	5	1	2	3	2	1	1	1	2	2	3	2	1	3	2	1	1	2	1	2	1	2	2	2	2	3	2	1	2	1	3
Angraecum cf. sacculatum	3	4	3	3	1	2	4	2	1	1	3	3	3	4	3	1	2	1	3	1	1	3	1	1	3	2	2	4	4	2	1	3	4	1	1	1	1	2	1
Angraecum cf. zeylanicum	3	4	3	4	2	2	4	2	1	1	2	4	4	6	4	1	3	1	3	1	1	3	1	1	3	3	3	4	4	1	1	3	4	1	1	1	1	2	2
Angraecum chaetopodium	3	2	3	3	1	2	4	2	1	1	2	3	2	1	4	1	3	1	3	1	1	3	1	1	3	3	3	4	4	1	1	3	4	1	1	1	1	2	2
Angraecum clareae	3	4	4	4	2	4	5	3	3	2	3	4	2	3	1	3	2	2	3	2	1	3	2	2	1	2	3	2	3	2	2	3	3	1	4	3	2	1	3
Angraecum compactum	3	4	4	4	2	4	5	3	3	2	2	4	3	3	1	3	2	2	3	2	1	3	2	2	1	2	3	2	3	2	2	2	3	3	4	3	2	1	3
Angraecum conchiferum	3	4	3	3	4	2	3	3	5	2	2	2	1	1	2	3	1	1	4	3	2	4	2	2	3	3	3	4	3	1	2	4	2	2	5	2	2	1	2
Angraecum conchoglossum	3	4	4	2	2	2	6	3	2	1	3	3	1	2	2	3	1	1	4	3	2	4	2	2	3	3	3	3	3	1	2	4	2	3	5	2	2	1	2
Angraecum cordemoyi	3	2	3	3	1	2	4	2	1	1	2	3	2	3	2	1	2	1	3	1	1	3	1	1	3	2	2	4	4	2	1	3	4	1	1	1	1	2	2
Angraecum cornigerum	3	4	4	3	4	2	2	3	5	2	2	2	2	1	2	4	2	2	3	2	1	3	2	1	1	2	1	2	1	2	2	2	2	3	2	1	2	1	3
Angraecum corrugatum	3	4	4	3	3	2	6	3	5	1	4	4	2	1	2	3	1	1	4	3	2	4	2	2	3	3	3	1	1	1	2	3	2	1	1	1	1	1	2
Angraecum costatum	3	5	5	3	3	2	4	2	1	1	4	2	1	2	1	1	2	1	3	1	1	3	1	2	3	2	2	4	4	2	1	3	4	1	1	1	1	2	2
Angraecum cucullatum	3	3	2	2	1	3	6	3	5	1	2	2	1	1	1	3	2	1	3	2	1	3	2	2	1	1	1	2	1	2	2	2	2	1	1	4	2	1	3
Angraecum danguyanum	2	4	3	3	3	1	4	2	1	1	3	1	3	1	2	2	1	1	3	2	1	3	2	2	2	2	2	4	1	2	2	1	2	2	2	1	2	1	3
Angraecum dasycarpum	2	4	3	2	2	2	6	1	5	1	3	3	1	1	1	1	1	1	3	2	1	3	2	1	2	2	2	2	1	2	2	2	2	1	1	1	2	2	1
Angraecum didieri	3	4	3	2	2	3	6	3	5	2	2	3	1	1	1	3	2	2	3	2	1	3	2	2	1	2	1	2	1	2	2	2	2	2	6	1	2	1	3
Angraecum dives	3	3	4	4	1	3	3	2	5	1	3	4	3	6	4	1	3	1	3	1	1	3	1	2	2	2	2	1	4	2	1	3	2	1	1	1	1	2	1
Angraecum drouhardii	3	3	2	2	1	3	6	3	5	2	2	2	1	1	1	3	2	1	3	2	1	3	2	2	1	1	1	2	1	2	2	2	2	1	6	1	2	1	3
Angraecum dryadum	3	4	3	2	2	3	6	3	5	2	2	3	1	1	1	3	2	1	3	2	1	3	2	1	1	2	1	2	1	2	2	2	2	2	6	1	2	1	3
Angraecum eburneum var. eburneum	2	3	5	5	2	4	3	3	5	1	4	5	5	6	4	1	2	3	3	1	1	3	1	2	1	1	1	3	2	1	2	4	3	2	1	1	1	1	1
Angraecum eburneum var. superbum	3	3	5	5	2	4	3	3	5	1	4	5	5	6	4	1	2	3	3	1	1	3	1	2	1	1	1	3	2	1	2	4	3	2	1	1	1	1	1
Angraecum eburneum var. xerophilum	2	3	5	5	3	4	3	3	5	1	4	4	4	6	4	1	2	3	3	1	1	3	1	2	1	1	1	3	2	1	2	4	3	2	1	1	1	1	1
Angraecum elephantinum	3	4	4	4	2	3	5	3	5	1	2	4	3	1	1	1	2	3	3	2	1	3	2	2	1	2	1	2	1	2	2	2	2	3	2	1	2	1	3
Angraecum expansum	3	4	4	3	4	2	6	3	5	2	2	3	1	1	2	3	1	1	4	3	2	4	2	2	3	3	3	4	3	1	2	4	2	2	5	2	2	1	2
Angraecum filicornu	2	4	4	3	3	1	4	3	1	1	2	2	3	1	2	2	1	1	3	2	1	3	2	2	2	2	2	2	1	2	2	2	2	2	2	1	2	1	3
Angraecum florulentum	3	1	5	3	3	2	4	3	5	2	4	4	2	3	2	3	2	1	3	2	1	3	2	2	3	2	2	4	4	1	2	3	2	2	5	1	2	1	2
Angraecum germinyanum	3	4	4	2	2	2	6	3	2	1	4	3	1	2	2	3	1	2	4	3	2	4	2	2	3	3	3	3	3	1	2	4	2	3	5	2	2	1	2
Angraecum hermannii	3	1	5	3	2	2	4	2	3	2	4	2	1	2	1	1	2	1	3	1	1	3	1	2	3	2	2	4	4	2	1	3	4	1	1	1	1	2	2
Angraecum huntleyoides	3	3	5	5	1	4	4	2	1	1	3	4	5	6	4	4	3	1	3	1	1	3	1	2	3	3	3	4	4	1	1	3	4	1	1	1	1	1	2
Angraecum lecomtei	3	3	2	3	1	2	2	3	5	2	2	1	1	1	1	3	2	1	3	2	1	3	2	1	1	1	1	1	1	2	2	2	2	3	6	1	2	1	3
Angraecum leonis	3	3	3	4	1	4	5	2	3	1	1	5	4	3	2	3	2	2	3	2	1	3	2	2	1	2	1	2	3	2	2	2	3	2	4	3	2	1	3
Angraecum letouzeyi	3	3	3	3	1	2	2	2	6	2	2	1	3	1	2	3	2	1	3	2	1	3	2	2	1	2	1	2	1	2	2	2	2	3	2	1	2	1	3
Angraecum liliodorum	3	3	3	3	1	3	5	3	5	2	1	3	1	1	1	1	2	3	3	2	1	3	2	2	1	2	1	2	1	2	2	2	2	2	2	1	2	1	3
Angraecum linearifolium	3	4	3	3	2	2	1	2	6	1	3	1	3	1	3	3	1	1	4	3	2	4	2	2	3	3	3	4	3	1	2	4	2	3	5	2	2	1	2
Angraecum longicalcar	2	3	5	5	2	4	3	3	5	1	4	5	5	6	4	1	2	3	3	1	1	3	1	2	1	1	1	3	2	1	2	4	3	4	1	1	1	1	1
Angraecum madagascariense	3	1	4	1	2	2	6	2	2	1	4	3	1	4	2	1	2	1	3	1	1	3	1	1	2	2	2	4	4	2	1	3	4	1	1	1	1	2	1
Angraecum magdalenae	2	3	4	5	2	4	5	3	5	1	2	5	3	3	1	2	2	2	3	2	1	3	2	2	1	2	1	5	3	2	2	3	3	3	4	3	2	1	3
Angraecum mauritianum	2	4	4	3	2	2	4	2	2	1	3	4	2	1	2	2	1	1	3	2	1	3	2	2	2	2	2	2	1	2	2	2	2	2	2	1	2	1	3
Angraecum mirabile	3	4	3	3	4	2	3	3	5	2	2	2	1	1	2	3	1	1	4	3	2	4	2	2	3	3	3	4	3	1	2	4	2	3	5	2	2	1	2
Angraecum moratii	3	1	5	3	3	2	6	3	5	1	4	4	2	2	2	3	2	2	3	2	1	3	2	2	3	3	3	4	4	1	2	3	2	3	5	1	2	1	2
Angraecum multiflorum	3	4	3	4	2	2	4	2	1	1	3	2	2	6	3	1	2	1	3	1	1	3	1	2	3	3	3	4	4	1	1	3	4	1	1	1	1	2	1
Angraecum musculiferum	3	1	5	2	3	2	3	3	2	1	4	3	2	6	3	1	2	1	3	1	1	3	1	2	2	2	2	4	4	2	1	3	4	1	1	1	1	2	1
Angraecum nanum	3	3	1	1	1	1	4	2	1	1	2	2	1	4	4	1	3	1	3	1	1	3	1	2	2	2	2	1	4	2	1	3	2	1	1	1	1	2	1
Angraecum obesum	3	4	4	5	2	3	3	3	5	1	2	4	3	1	1	1	2	2	3	2	1	3	2	2	1	2	1	2	1	2	2	3	2	2	2	1	2	1	3
Angraecum oblongifolium	3	1	4	2	2	2	6	3	5	1	3	3	1	1	1	1	1	1	3	2	1	3	2	2	3	3	3	4	4	1	2	3	2	2	5	1	2	1	2
Angraecum obversifolium	3	4	3	3	1	2	4	2	1	1	3	3	3	3	3	1	2	1	3	1	1	3	1	2	3	2	2	4	4	2	1	3	4	1	1	1	1	2	2
Angraecum ochraceum	3	3	3	3	1	2	4	2	1	1	2	3	3	1	4	1	3	1	3	1	1	3	1	1	3	3	3	4	4	1	1	2	4	1	1	1	1	2	2
Angraecum panicifolium	2	4	3	3	3	1	4	3	1	2	2	1	2	1	1	1	1	1	3	2	1	3	2	2	2	2	2	2	1	2	2	2	2	3	1	1	2	2	1
Angraecum pauciramosum	3	1	4	1	3	2	3	2	1	1	4	2	1	6	3	1	2	1	3	1	1	3	1	2	2	2	2	4	4	2	1	3	4	1	1	1	1	2	1
Angraecum pectinatum	2	4	3	2	2	2	5	3	5	2	3	2	1	1	1	1	1	1	3	2	1	3	2	2	2	2	2	2	1	2	2	2	2	1	1	1	2	2	1
Angraecum penzigianum	3	1	5	4	3	2	4	2	3	1	4	4	3	4	2	3	2	1	3	2	1	3	2	2	3	3	3	4	4	1	2	3	2	2	2	1	2	1	2
Angraecum perparvulum	3	2	1	1	1	1	6	1	3	1	1	3	1	3	1	1	3	1	1	2	1	1	2	2	2	2	2	2	5	1	2	2	1	1	1	1	1	2	1
Angraecum peyrotii	3	3	3	3	1	3	5	3	5	1	1	3	3	1	2	1	2	2	3	2	1	3	2	2	1	2	1	2	1	2	2	2	2	3	2	1	2	1	3
Angraecum pingue	3	1	4	2	2	2	7	2	4	1	3	3	1	2	2	1	1	1	2	1	2	2	1	2	1	2	3	1	5	2	1	3	2	1	1	1	1	2	2
Angraecum pinifolium	3	4	3	3	2	2	4	2	1	1	2	1	3	3	3	2	3	1	3	1	1	3	1	2	3	2	2	4	4	2	1	3	4	1	1	1	1	2	1
Angraecum praestans	2	3	4	5	2	4	3	3	5	1	2	5	4	3	3	2	2	3	2	1	2	2	1	2	1	1	1	5	3	2	2	4	2	3	4	3	2	1	3
Angraecum pseudodidieri	3	4	4	3	2	3	3	3	5	1	2	3	2	1	1	1	2	2	3	2	1	3	2	2	1	2	1	2	1	2	2	3	2	2	2	1	2	1	3
Angraecum pseudofilicornu	3	1	3	3	2	2	2	2	5	1	2	2	2	1	2	2	1	2	4	3	1	4	2	2	3	3	3	3	3	1	2	3	2	3	5	2	2	1	2
Angraecum pterophyllum	3	1	1	1	1	1	3	2	3	2	2	2	1	3	1	1	2	1	1	2	1	1	2	2	2	2	2	2	5	1	2	2	1	1	1	1	1	2	1
Angraecum ramosum	2	5	4	2	3	2	4	2	5	2	4	2	2	1	2	2	1	1	3	2	1	3	2	2	2	2	2	2	1	2	2	2	2	1	2	1	2	1	3
Angraecum rhynchoglossum	3	2	2	2	1	1	4	2	2	1	1	4	2	1	4	1	3	1	2	1	1	2	1	2	3	3	3	1	5	1	1	4	1	1	1	1	1	1	1
Angraecum sacciferum	3	2	1	2	1	1	4	2	1	1	2	4	2	4	4	1	3	1	3	1	1	3	1	2	3	2	2	4	4	2	1	3	4	1	1	1	1	2	1
Angraecum scottianum	3	1	4	3	2	2	2	2	5	1	3	2	3	1	2	2	1	3	4	3	1	4	2	2	3	3	3	3	3	1	2	3	2	3	5	2	2	1	2
Angraecum sedifolium	3	3	3	1	1	1	2	2	4	1	4	2	1	2	2	1	1	1	2	1	2	2	1	2	1	2	3	1	5	2	1	3	2	1	1	1	1	2	2
Angraecum serpens	3	1	5	4	3	2	4	2	3	1	4	4	3	1	2	3	2	1	3	2	1	3	2	2	3	3	3	4	4	1	2	3	2	1	2	1	2	1	2
Angraecum sesquipedale	2	3	5	5	2	4	3	3	5	1	4	5	4	3	3	2	2	3	3	2	1	3	2	2	1	1	1	2	1	2	2	2	3	4	2	1	1	1	3
Angraecum setipes	3	3	3	3	1	2	4	2	1	1	2	3	3	1	4	1	3	1	3	1	1	3	1	2	3	3	3	4	4	1	1	2	4	1	1	1	1	2	2
Angraecum sororium	2	3	5	5	2	4	5	3	5	1	4	5	4	3	2	2	2	4	3	2	1	3	2	2	1	1	1	2	1	2	2	2	3	4	2	1	1	1	3
Angraecum sterophyllum	3	4	3	3	1	3	5	3	5	2	2	2	2	1	3	2	2	1	3	2	1	3	2	2	1	2	1	2	1	2	2	2	2	3	2	1	2	1	3
Angraecum striatum	3	3	4	5	2	4	3	3	5	1	2	5	4	6	4	1	2	1	1	2	1	1	2	2	2	2	2	2	2	2	2	2	2	1	1	1	1	2	3
Angraecum tenuifolium	3	4	4	3	3	2	4	2	1	1	2	2	2	5	3	2	2	1	3	1	1	3	1	2	3	2	2	4	4	2	1	3	4	1	1	1	1	2	1
Angraecum tenuispica	3	1	4	4	2	2	4	2	1	1	4	3	2	6	3	1	2	1	3	1	1	3	1	2	2	2	2	4	4	2	1	3	4	1	1	1	1	2	1
Angraecum teres	3	3	3	4	1	3	3	2	5	1	2	1	3	6	4	4	3	1	3	1	1	3	1	2	2	2	2	1	4	2	1	3	2	1	1	1	1	2	1
Angraecum triangulifolium	3	1	4	2	2	2	7	2	4	1	3	3	1	2	2	1	1	1	2	1	2	2	1	2	1	2	3	1	5	2	1	3	2	1	1	1	1	2	2
Angraecum viguieri	3	4	5	4	3	4	3	3	2	1	3	4	3	2	2	1	2	3	2	3	2	2	1	2	1	2	1	5	3	2	2	4	2	3	4	3	2	1	3
Beclardia macrostachya	3	4	4	4	2	3	3	3	5	1	2	5	4	5	4	2	3	4	3	2	1	5	2	2	2	2	2	7	5	2	2	5	2	1	1	3	1	2	1
Bolusiella iridifolia	3	3	3	4	1	3	5	2	3	1	2	2	2	5	4	1	3	1	3	2	1	3	2	2	2	2	2	1	1	2	2	2	1	1	2	1	2	2	3
Bolusiella maudiae	3	3	3	4	1	3	5	2	3	1	2	3	1	5	4	1	3	1	3	2	1	3	2	2	2	2	2	1	1	2	2	2	1	1	2	1	2	2	3
Calyptrochilum christyanum	3	3	5	4	4	4	5	3	5	1	3	4	3	6	1	1	2	1	3	1	1	3	1	2	2	2	2	7	1	2	1	5	4	1	1	2	1	2	3
Campylocentrum fasciola	3	5	6	6	5	5	8	5	7	3	5	6	6	6	4	1	5	1	1	2	1	1	2	2	2	2	2	2	3	2	2	1	2	1	1	1	2	2	1
Cribbia brachyceras	3	4	4	4	2	3	3	3	5	1	2	4	3	6	4	3	2	1	2	1	1	2	1	2	2	2	2	1	2	2	1	2	4	1	1	1	1	2	3
Cribbia confusa	3	4	3	4	2	3	3	3	5	1	2	4	3	6	4	3	2	2	2	1	1	2	1	2	2	2	2	1	2	2	1	2	4	1	1	1	1	2	3
Cryptopus elatus	3	4	5	4	3	2	5	3	5	1	2	4	2	5	4	1	2	3	5	2	3	7	2	2	3	3	3	8	1	2	2	5	2	1	1	3	2	1	1
Cryptopus paniculatus	3	4	5	4	3	2	5	3	5	1	2	4	2	5	4	1	2	3	5	1	3	7	1	2	3	3	3	8	1	2	2	5	2	1	1	3	2	2	1
Cyrtorchis arcuata	3	1	5	5	2	3	6	3	5	1	2	5	4	6	4	2	2	2	2	2	1	2	2	2	3	3	3	1	1	2	2	2	2	2	2	2	1	1	3
Cyrtorchis chailluana	3	1	5	5	2	3	6	3	5	1	2	5	4	6	4	2	2	2	2	2	1	2	2	2	3	3	3	1	1	2	2	2	2	2	2	2	1	1	3
Dendrophylax funalis	3	5	6	6	5	5	8	5	7	3	5	6	6	2	3	3	5	2	3	1	1	3	1	2	1	1	1	3	3	2	2	5	2	2	1	3	1	1	1
Diaphananthe pellucida	3	1	5	4	1	3	6	3	5	1	2	5	5	6	4	1	2	1	3	2	1	3	2	2	2	2	2	2	1	2	2	7	1	1	2	1	2	1	3
Diaphananthe sarcophylla	3	1	5	4	2	3	4	4	3	2	2	4	4	6	4	1	2	1	3	3	1	3	3	2	3	3	3	1	1	2	3	2	4	1	2	1	3	1	3
Diaphananthe vesicata	3	1	5	4	2	3	4	4	3	2	2	4	5	6	4	1	2	1	3	1	1	3	1	2	3	3	3	1	1	2	1	2	4	1	2	1	1	2	3
Dolabrifolia bancoensis	3	1	3	1	1	1	6	1	2	1	4	3	1	2	1	1	2	1	3	2	1	3	2	1	1	1	1	4	4	1	2	3	1	1	1	1	2	1	3
Dolabrifolia cf. aporoides	3	1	3	1	1	1	6	1	2	1	4	4	1	2	1	1	2	1	3	2	1	3	2	1	1	1	1	4	4	1	2	3	1	1	1	1	2	1	3
Dolabrifolia disticha	3	1	3	1	1	1	6	1	2	1	4	3	1	2	1	1	2	1	3	2	1	3	2	2	1	1	1	4	4	1	2	3	1	1	1	1	2	1	3
Dolabrifolia podochiloides	3	1	5	1	1	1	6	1	2	1	4	2	1	2	1	1	2	1	3	2	1	3	2	2	1	1	1	4	4	1	2	3	1	1	1	1	2	1	3
Eichlerangraecum birrimense	3	5	5	3	3	2	4	3	5	1	4	5	4	2	2	2	2	4	3	1	1	3	1	1	3	3	3	7	5	2	2	3	3	1	1	4	1	2	3
Eichlerangraecum cf. eichlerianum	3	5	5	3	3	2	4	3	5	1	4	5	4	2	2	2	2	4	3	1	1	3	1	1	3	3	3	7	5	2	2	3	3	1	4	4	1	2	3
Eichlerangraecum infundibulare	3	5	5	3	3	2	4	3	5	1	3	5	4	2	2	2	2	4	3	1	1	3	1	2	3	3	3	7	5	2	2	3	3	4	1	4	1	2	3
Erasanthe henricii	3	2	3	4	1	3	6	3	5	1	2	5	4	5	4	1	3	4	3	2	2	3	2	2	2	2	2	7	6	2	2	7	2	3	1	1	1	1	3
Eurychone galeandrae	3	2	3	4	1	3	6	3	3	1	2	4	4	5	4	1	3	4	2	3	1	2	2	2	2	2	2	3	3	2	3	7	1	1	1	4	2	2	2
Eurychone rothschildiana	3	2	3	4	1	3	6	3	3	1	2	4	4	5	3	1	3	4	2	2	1	2	2	2	2	2	2	2	3	2	2	7	1	1	1	4	2	2	2
Jumellea anjouanensis	3	3	5	4	1	3	3	3	5	1	3	4	4	1	1	3	2	1	2	2	1	2	2	2	1	2	3	6	1	2	2	2	2	1	3	1	1	1	3
Jumellea arachnanta	3	3	5	4	1	3	3	3	5	1	3	4	4	1	1	3	2	2	2	2	1	2	2	2	1	2	3	6	1	2	2	2	2	2	3	1	1	1	3
Jumellea arborescens	3	3	5	4	1	3	3	3	5	1	3	4	4	1	1	3	2	2	2	2	1	2	2	2	1	2	3	6	1	2	2	2	2	3	3	1	1	1	3
Jumellea bosseri	3	3	5	4	1	3	3	3	5	1	3	4	4	1	1	3	2	2	2	2	1	2	2	2	1	2	3	6	1	2	2	2	2	1	3	1	1	1	3
Jumellea brevifolia	3	3	5	4	1	3	3	3	5	1	3	4	4	1	1	3	2	2	2	2	1	2	2	2	1	2	3	6	1	2	2	2	2	3	3	1	1	1	3
Jumellea densifoliata	3	3	5	4	1	3	3	3	5	1	3	4	4	1	1	3	2	1	2	2	1	2	2	2	1	2	3	6	1	2	2	2	2	3	3	1	1	1	3
Jumellea exilis	3	3	5	4	1	3	3	3	5	1	3	4	4	1	1	3	2	1	2	2	1	2	2	2	1	2	3	6	1	2	2	2	2	2	3	1	1	1	3
Jumellea francoisii	3	3	5	4	1	3	3	3	5	1	3	4	4	1	1	3	2	1	2	2	1	2	2	2	1	2	3	6	1	2	2	2	2	1	3	1	1	1	3
Jumellea hyalina	3	3	5	4	1	3	3	3	5	1	3	4	4	1	1	3	2	1	2	2	1	2	2	2	1	2	3	6	1	2	2	2	2	1	3	1	1	1	3
Jumellea jumelleana	3	3	5	4	1	3	3	3	5	1	3	4	4	1	1	3	2	1	2	2	1	2	2	2	1	2	3	6	1	2	2	2	2	3	3	1	1	1	3
Jumellea longivaginans	3	3	5	4	1	3	3	3	5	1	3	4	4	1	1	3	2	1	2	2	1	2	2	2	1	2	3	6	1	2	2	2	2	3	3	1	1	1	3
Jumellea majalis	3	3	5	4	1	3	3	3	5	1	3	4	4	1	1	3	2	2	2	2	1	2	2	2	1	2	3	6	1	2	2	2	2	3	3	1	1	1	3
Jumellea maxillarioides	3	3	5	4	1	3	3	3	5	1	3	4	4	1	1	3	2	2	2	2	1	2	2	2	1	2	3	6	1	2	2	2	2	2	3	1	1	1	3
Jumellea rigida	3	3	5	4	1	3	3	3	5	1	3	4	4	1	1	3	2	2	2	2	1	2	2	2	1	2	3	6	1	2	2	2	2	3	3	1	1	1	3
Jumellea spathulata	3	3	5	4	1	3	3	3	5	1	3	4	4	1	1	3	2	1	2	2	1	2	2	2	1	2	3	6	1	2	2	2	2	1	3	1	1	1	3
Jumellea tenuibracteata	3	3	5	4	1	3	3	3	5	1	3	4	4	1	1	3	2	2	2	2	1	2	2	2	1	2	3	6	1	2	2	2	2	3	3	1	1	1	3
Jumellea teretifolia	3	3	5	4	1	3	3	3	5	1	3	4	4	1	1	3	2	2	2	2	1	2	2	2	1	2	3	6	1	2	2	2	2	3	3	1	1	1	3
Lemurella pallidiflora	3	4	3	3	2	2	4	2	3	1	2	4	2	3	4	1	2	1	3	1	1	3	1	2	3	3	3	1	5	2	1	5	4	1	1	2	1	1	2
Lemurella papillosa	3	4	3	3	2	2	4	2	3	1	2	4	2	3	4	1	2	1	3	1	1	3	1	2	3	3	3	1	5	2	1	5	4	1	1	2	1	1	2
Lemurorchis madagascariensis	3	3	5	5	2	4	3	3	5	1	4	5	5	6	4	1	2	1	3	3	1	3	3	2	1	1	1	2	5	2	3	5	4	1	1	1	2	1	3
Listrostachys pertusa	3	4	5	5	1	4	3	3	5	1	4	4	4	6	4	1	2	1	1	2	1	1	2	2	3	3	3	7	1	2	2	2	4	1	1	1	1	2	3
Microcoelia gilpinae	3	5	6	6	5	5	8	5	7	3	5	6	6	6	3	4	5	1	1	3	3	1	3	2	2	2	2	2	2	2	3	1	4	1	1	4	3	2	3
Microcoelia stolzii	3	5	6	6	5	5	8	5	7	3	5	6	6	6	4	1	5	1	6	2	3	6	2	2	2	2	2	4	1	2	2	1	1	1	2	4	2	2	3
Mystacidium capense	3	2	3	4	1	2	4	3	3	1	1	4	3	6	4	2	3	1	3	2	1	3	2	2	3	3	3	1	1	2	2	2	1	2	1	1	2	1	3
Mystacidium flanaganii	3	2	2	3	1	2	4	3	3	1	1	2	1	6	4	2	3	1	3	1	1	3	1	2	3	3	3	1	1	2	1	2	1	1	1	1	1	1	3
Neobathiea grandidierana	3	1	4	3	3	3	6	3	5	1	2	4	2	3	2	2	1	2	3	2	1	3	2	2	3	3	3	1	1	2	2	2	2	3	4	3	1	1	3
Oeonia rosea	3	5	5	3	4	1	6	2	5	1	2	2	1	3	3	1	2	2	5	1	3	5	1	2	1	1	1	8	5	2	2	5	2	1	1	1	2	2	1
Oeoniella polystachys	2	5	4	3	3	2	5	3	5	1	2	4	3	6	4	2	2	2	3	1	1	3	1	2	2	2	2	3	5	2	2	4	2	1	1	1	1	1	2
Pectinariella atlantica	3	1	5	2	2	1	4	2	5	2	4	2	2	2	1	1	2	1	3	2	1	3	2	1	1	1	1	4	4	1	2	3	1	1	1	1	2	1	3
Pectinariella doratophylla	3	1	5	2	2	1	4	2	5	2	4	2	2	2	1	1	2	1	3	2	1	3	2	2	1	1	1	4	4	1	2	3	1	1	1	1	2	1	3
Pectinariella gabonensis	3	1	5	2	2	1	4	2	5	2	4	2	2	2	1	1	2	1	3	2	1	3	2	2	1	1	1	4	4	1	2	3	1	1	1	1	2	1	3
Pectinariella pungens	3	1	5	2	2	1	4	2	5	2	4	2	2	2	1	1	2	1	3	2	1	3	2	2	1	1	1	4	4	1	2	3	1	1	1	1	2	1	3
Pectinariella subulata	3	1	5	3	3	1	2	2	5	2	4	1	2	2	1	1	2	1	3	2	1	3	2	2	1	1	1	4	4	1	2	3	1	1	1	1	2	1	3
Phalaenopsis cornu-cervi	3	2	2	4	1	2	6	1	3	1	1	5	3	6	4	2	2	2	3	4	1	3	4	2	1	1	1	2	1	2	3	2	2	1	7	5	3	3	4
Podangis dactyloceras	3	4	3	3	1	3	4	2	5	1	2	4	3	6	3	4	2	1	6	2	1	6	2	2	2	2	2	4	2	2	2	6	1	1	2	4	2	2	3
Polystachya fulvilabia	1	3	3	3	1	2	4	2	1	1	2	2	4	5	3	3	4	1	3	4	1	3	4	2	2	2	2	2	2	1	3	2	2	1	7	5	3	3	4
Rangaeris amaniensis	3	4	5	5	1	4	3	3	5	1	2	4	4	5	4	3	2	1	3	2	1	3	2	2	3	3	3	5	1	2	2	2	1	3	2	1	1	1	3
Rangaeris muscicola	3	4	4	5	1	4	3	3	5	1	2	4	3	5	4	3	2	1	3	2	1	3	2	2	3	3	3	2	1	2	2	2	1	3	2	1	2	1	3
Rhipidoglossum subsimplex	3	1	5	3	4	3	4	3	5	1	3	3	2	6	2	1	2	1	6	1	3	1	1	2	2	2	2	7	1	2	1	6	1	1	1	1	1	1	3
Rhipidoglossum xanthopollinium	3	1	5	4	4	3	4	3	5	1	3	3	3	6	3	1	2	1	6	1	3	1	1	2	2	2	2	7	1	2	1	6	1	1	2	1	1	1	3
Sobennikoffia humbertiana	2	3	4	4	2	4	3	3	5	1	4	5	5	6	4	2	2	2	3	2	1	3	2	2	3	2	3	7	3	2	2	5	2	1	1	3	1	2	2
Solenangis clavata	3	5	5	3	4	2	6	3	5	1	3	4	1	4	1	2	2	1	6	1	3	6	1	2	2	2	2	1	1	2	1	5	1	1	2	1	1	2	3
Solenangis wakefieldii	3	5	5	3	4	2	6	3	5	1	3	4	1	4	2	2	2	1	6	2	3	6	2	2	2	2	2	1	1	2	2	5	2	2	2	4	2	1	3
Sphyrarhynchus schliebenii	3	2	3	3	1	3	4	2	5	1	1	3	2	4	4	3	3	1	3	2	1	3	2	2	1	1	2	2	2	2	2	5	1	1	2	1	2	2	3
Tridactyle bicaudata	3	3	5	4	4	4	3	3	5	1	2	4	3	6	2	1	2	1	3	1	1	2	1	2	3	3	3	5	1	2	1	5	1	1	1	1	1	1	1
Tridactyle filifolia	3	1	5	3	2	2	2	2	5	2	1	2	3	4	1	1	3	1	3	1	1	2	1	2	3	3	3	5	1	2	1	5	1	1	1	1	1	1	1
Vanda tricolor	3	4	5	4	3	3	3	3	5	1	4	4	4	5	4	3	1	4	5	4	3	5	4	2	2	2	2	7	1	2	3	5	2	1	7	5	3	3	4
Ypsilopus longifolius	3	1	4	3	1	3	3	2	2	1	2	3	4	5	4	3	3	1	3	2	1	3	2	2	3	3	3	5	1	2	2	3	1	2	2	1	2	1	3
Ypsilopus viridiflorus	3	1	4	3	1	3	3	2	2	1	2	3	4	2	2	1	3	1	2	1	1	2	1	2	3	3	3	1	1	2	1	3	1	1	2	1	1	1	3
