# Supplementary material for: Diversification of Angraecum (Orchidaceae, Vandeae) in Madagascar: Revised Phylogeny Reveals Species Accumulation through Time Rather than Rapid Radiation
Source: PLoS One. 2016 Sep 26;11(9):e0163194. doi: 10.1371/journal.pone.0163194 (PMC5036805; doi:10.1371/journal.pone.0163194)
Supplement: S4 Table — Continuous characters used for the phenotypic/evolution model, K-means partitioning and fractioning used for the speciation/extinction model implemented in BAMM, values for flower size and spur length were log-transformed and fraction represents the percentage of samples used in the analyses for each clade (from 0 to 1). (CSV) [file pone.0163194.s010.csv]

Clade	Taxa	flower size (mm�)	flower size (ln)	K-means	spur length (mm)	spur length (ln)	K-means	BAMM faction (%)
Aeranthes	Aeranthes tenella	144	4,9698133	2	15	2,708050201	1	0,3
Aeranthes	Aeranthes moratii	112	4,718498871	1	18	2,890371758	1	0,3
Aeranthes	Aeranthes arachnites	144	4,9698133	2	20	2,995732274	1	0,3
Aeranthes	Aeranthes longipes	135	4,905274778	2	20	2,995732274	1	0,3
Aeranthes	Aeranthes strangulata	112	4,718498871	1	20	2,995732274	1	0,3
Aeranthes	Aeranthes aemula	180	5,192956851	2	22	3,091042453	1	0,3
Aeranthes	Aeranthes neoperrieri	135	4,905274778	2	22	3,091042453	1	0,3
Aeranthes	Aeranthes virginalis	112	4,718498871	1	22	3,091042453	1	0,3
Aeranthes	Aeranthes caudata	105	4,65396035	1	25	3,218875825	1	0,3
Aeranthes	Aeranthes grandiflora	190	5,247024072	2	30	3,401197382	1	0,3
Angraecum	Angraecum appendiculatum	240	5,480638923	2	NA		1	0,8
Angraecum	Angraecum corrugatum	105	4,65396035	1	NA		1	0,8
Angraecum	Angraecum cf. pauciramosum	1	0	1	1	0	1	0,8
Angraecum	Angraecum madagascariense	1	0	1	1	0	1	0,8
Angraecum	Angraecum nanum	1	0	1	1	0	1	0,8
Angraecum	Angraecum baronii	3	1,098612289	1	2	0,693147181	1	0,8
Angraecum	Angraecum hermannii	3	1,098612289	1	2	0,693147181	1	0,8
Angraecum	Angraecum obversifolium	2	0,693147181	1	2	0,693147181	1	0,8
Angraecum	Angraecum pauciramosum	1	0	1	2	0,693147181	1	0,8
Angraecum	Angraecum pectinatum	13	2,564949357	1	2	0,693147181	1	0,8
Angraecum	Angraecum sacciferum	2	0,693147181	1	2	0,693147181	1	0,8
Angraecum	Angraecum tenuispica	1,65	0,500775288	1	2	0,693147181	1	0,8
Angraecum	Angraecum caricifolium	3	1,098612289	1	3	1,098612289	1	0,8
Angraecum	Angraecum cf. humblotianum	35	3,555348061	1	3	1,098612289	1	0,8
Angraecum	Angraecum cf. sacculatum	4	1,386294361	1	3	1,098612289	1	0,8
Angraecum	Angraecum costatum	4	1,386294361	1	3	1,098612289	1	0,8
Angraecum	Angraecum musculiferum	3	1,098612289	1	3	1,098612289	1	0,8
Angraecum	Angraecum bracteosum	15	2,708050201	1	4	1,386294361	1	0,8
Angraecum	Angraecum cf. pinifolium	4	1,386294361	1	4	1,386294361	1	0,8
Angraecum	Angraecum cordemoyi	9	2,197224577	1	4	1,386294361	1	0,8
Angraecum	Angraecum dasycarpum	9	2,197224577	1	4	1,386294361	1	0,8
Angraecum	Angraecum multiflorum	4	1,386294361	1	4	1,386294361	1	0,8
Angraecum	Angraecum pinifolium	4	1,386294361	1	4	1,386294361	1	0,8
Angraecum	Angraecum tenuifolium	3	1,098612289	1	4	1,386294361	1	0,8
Angraecum	Angraecum cadetii	21	3,044522438	1	5	1,609437912	1	0,8
Angraecum	Oeoniella polystachys	250	5,521460918	2	5	1,609437912	1	0,8
Angraecum	Angraecum dives	5	1,609437912	1	8	2,079441542	1	0,8
Angraecum	Angraecum striatum	21	3,044522438	1	8	2,079441542	1	0,8
Angraecum	Angraecum setipes	4	1,386294361	1	9	2,197224577	1	0,8
Angraecum	Angraecum caulescens	9	2,197224577	1	10	2,302585093	1	0,8
Angraecum	Angraecum cf. zeylanicum	16	2,772588722	1	10	2,302585093	1	0,8
Angraecum	Angraecum clareae	285	5,65248918	2	12	2,48490665	1	0,8
Angraecum	Angraecum cucullatum	75	4,317488114	1	12	2,48490665	1	0,8
Angraecum	Angraecum sedifolium	20	2,995732274	1	13	2,564949357	1	0,8
Angraecum	Angraecum calceolus	25	3,218875825	1	15	2,708050201	1	0,8
Angraecum	Angraecum drouhardii	42	3,737669618	1	17	2,833213344	1	0,8
Angraecum	Angraecum huntleyoides	48	3,871201011	1	20	2,995732274	1	0,8
Angraecum	Angraecum chaetopodium	5	1,609437912	1	22	3,091042453	1	0,8
Angraecum	Angraecum ochraceum	5	1,609437912	1	22	3,091042453	1	0,8
Angraecum	Angraecum teres	3	1,098612289	1	24	3,17805383	1	0,8
Angraecum	Angraecum triangulifolium	18	2,890371758	1	25	3,218875825	1	0,8
Angraecum	Sobennikoffia humbertiana	340	5,828945618	2	30	3,401197382	1	0,8
Angraecum	Angraecum pingue	7	1,945910149	1	35	3,555348061	1	0,8
Angraecum	Angraecum ramosum	80	4,382026635	1	35	3,555348061	1	0,8
Angraecum	Angraecum serpens	88	4,477336814	1	37	3,610917913	1	0,8
Angraecum	Angraecum danguyanum	48	3,871201011	1	45	3,80666249	2	0,8
Angraecum	Angraecum penzigianum	57	4,043051268	1	46	3,828641396	2	0,8
Angraecum	Angraecum conchiferum	84	4,430816799	1	50	3,912023005	2	0,8
Angraecum	Angraecum pseudodidieri	143	4,96284463	2	55	4,007333185	2	0,8
Angraecum	Angraecum oblongifolium	51	3,931825633	1	58	4,060443011	2	0,8
Angraecum	Angraecum cf. liliodorum	450	6,109247583	3	60	4,094344562	2	0,8
Angraecum	Angraecum ebu.eburneum	525	6,263398263	3	60	4,094344562	2	0,8
Angraecum	Angraecum expansum	84	4,430816799	1	60	4,094344562	2	0,8
Angraecum	Angraecum liliodorum	450	6,109247583	3	60	4,094344562	2	0,8
Angraecum	Angraecum borbonicum	220	5,393627546	2	70	4,248495242	2	0,8
Angraecum	Angraecum ebu.superbum	468	6,148468296	3	70	4,248495242	2	0,8
Angraecum	Angraecum ebu.xerophilum	357	5,877735782	2	75	4,317488114	2	0,8
Angraecum	Angraecum mauritianum	70	4,248495242	1	80	4,382026635	2	0,8
Angraecum	Angraecum didieri	147	4,990432587	2	85	4,442651256	2	0,8
Angraecum	Angraecum obesum	270	5,598421959	2	85	4,442651256	2	0,8
Angraecum	Angraecum ankeranense	310	5,736572297	2	87	4,465908119	2	0,8
Angraecum	Angraecum filicornu	22	3,091042453	1	87	4,465908119	2	0,8
Angraecum	Angraecum amplexicaule	60	4,094344562	1	90	4,49980967	2	0,8
Angraecum	Angraecum dryadum	92	4,521788577	1	90	4,49980967	2	0,8
Angraecum	Angraecum florulentum	63	4,143134726	1	90	4,49980967	2	0,8
Angraecum	Angraecum leonis	200	5,298317367	2	90	4,49980967	2	0,8
Angraecum	Angraecum lecomtei	42	3,737669618	1	95	4,553876892	3	0,8
Angraecum	Angraecum magdalenae	315	5,752572639	2	97	4,574710979	3	0,8
Angraecum	Angraecum peyrotii	285	5,65248918	2	97	4,574710979	3	0,8
Angraecum	Angraecum praestans	546	6,302618976	3	97	4,574710979	3	0,8
Angraecum	Angraecum linearifolium	90	4,49980967	1	100	4,605170186	3	0,8
Angraecum	Angraecum sterophyllum	102	4,624972813	1	100	4,605170186	3	0,8
Angraecum	Angraecum cf. panicifolium	35	3,555348061	1	101	4,615120517	3	0,8
Angraecum	Angraecum panicifolium	35	3,555348061	1	101	4,615120517	3	0,8
Angraecum	Angraecum arachnites	60	4,094344562	1	110	4,700480366	3	0,8
Angraecum	Angraecum cf. elephantinum	250	5,521460918	2	110	4,700480366	3	0,8
Angraecum	Angraecum germinyanum	240	5,480638923	2	110	4,700480366	3	0,8
Angraecum	Angraecum compactum	208	5,33753808	2	110	4,700480366	3	0,8
Angraecum	Angraecum elephantinum	500	6,214608098	3	110	4,700480366	3	0,8
Angraecum	Angraecum letouzeyi	27	3,295836866	1	110	4,700480366	3	0,8
Angraecum	Angraecum conchoglossum	119	4,779123493	1	115	4,744932128	3	0,8
Angraecum	Angraecum mirabile	90	4,49980967	1	115	4,744932128	3	0,8
Angraecum	Angraecum moratii	135	4,905274778	2	115	4,744932128	3	0,8
Angraecum	Angraecum cf. breve	48	3,871201011	1	120	4,787491743	3	0,8
Angraecum	Angraecum cf. germinyanum	300	5,703782475	2	120	4,787491743	3	0,8
Angraecum	Angraecum viguieri	600	6,396929655	3	120	4,787491743	3	0,8
Angraecum	Angraecum pseudofilicornu	150	5,010635294	2	125	4,828313737	3	0,8
Angraecum	Angraecum cornigerum	195	5,272999559	2	130	4,86753445	3	0,8
Angraecum	Angraecum cf. rutenbergianum	315	5,752572639	2	140	4,941642423	3	0,8
Angraecum	Angraecum scottianum	540	6,29156914	3	150	5,010635294	3	0,8
Angraecum	Angraecum cf. peyrotii	220	5,393627546	2	180	5,192956851	3	0,8
Angraecum	Angraecum longicalcar	484	6,182084907	3	270	5,598421959	4	0,8
Angraecum	Angraecum sesquipedale	650	6,476972363	3	270	5,598421959	4	0,8
Angraecum	Angraecum sororium	1050	6,956545443	4	320	5,768320996	4	0,8
CladeIA	Angraecum perparvulum	1	0	1	1	0	1	0,4
CladeIA	Angraecum cf. humile	2	0,693147181	1	2	0,693147181	1	0,4
CladeIA	Angraecum pterophyllum	6	1,791759469	1	3	1,098612289	1	0,4
CladeIA	Oeonia rosea	250	5,521460918	2	4	1,386294361	1	0,4
CladeIA	Cryptopus elatus	420	6,040254711	3	5	1,609437912	1	0,4
CladeIA	Cryptopus paniculatus	525	6,263398263	3	5	1,609437912	1	0,4
CladeIA	Lemurella papillosa	24	3,17805383	1	24	3,17805383	1	0,4
CladeIA	Beclardia macrostachya	800	6,684611728	4	26	3,258096538	1	0,4
CladeIA	Lemurella pallidiflora	24	3,17805383	1	26	3,258096538	1	0,4
CladeIA	Angraecum rhynchoglossum	3	1,098612289	1	27	3,295836866	1	0,4
CladeIA	Neobathiea grandidierana	288	5,66296048	2	120	4,787491743	3	0,4
CladeIA	Erasanthe henricii	675	6,514712691	3	150	5,010635294	3	0,4
CladeIB	Podangis dactyloceras	28	3,33220451	1	NA		1	0,4
CladeIB	Pectinariella gabonensis	6	1,791759469	1	3	1,098612289	1	0,4
CladeIB	Aerangis hariotiana	6	1,791759469	1	4	1,386294361	1	0,4
CladeIB	Bolusiella iridifolia	3	1,098612289	1	4	1,386294361	1	0,4
CladeIB	Campylocentrum fasciola	2	0,693147181	1	4	1,386294361	1	0,4
CladeIB	Pectinariella atlantica	40	3,688879454	1	4	1,386294361	1	0,4
CladeIB	Aerangis hildebrandtii	6	1,791759469	1	5	1,609437912	1	0,4
CladeIB	Bolusiella maudiae	3	1,098612289	1	5	1,609437912	1	0,4
CladeIB	Dolabrifolia bancoensis	1	0	1	5	1,609437912	1	0,4
CladeIB	Listrostachys pertusa	21	3,044522438	1	5	1,609437912	1	0,4
CladeIB	Microcoelia stolzii	6	1,791759469	1	5	1,609437912	1	0,4
CladeIB	Pectinariella pungens	10	2,302585093	1	5	1,609437912	1	0,4
CladeIB	Pectinariella subulata	6	1,791759469	1	5	1,609437912	1	0,4
CladeIB	Dolabrifolia cf. aporoides	1	0	1	7	1,945910149	1	0,4
CladeIB	Dolabrifolia disticha	1	0	1	7	1,945910149	1	0,4
CladeIB	Dolabrifolia podochiloides	3	1,098612289	1	10	2,302585093	1	0,4
CladeIB	Microcoelia gilpinae	8	2,079441542	1	14	2,63905733	1	0,4
CladeIB	Pectinariella doratophyllum	28	3,33220451	1	14	2,63905733	1	0,4
CladeIB	Cribbia brachyceras	24	3,17805383	1	15	2,708050201	1	0,4
CladeIB	Diaphananthe sarcophylla	3	1,098612289	1	15	2,708050201	1	0,4
CladeIB	Angraecoides chevalieri	12	2,48490665	1	16	2,772588722	1	0,4
CladeIB	Cribbia confusa	144	4,9698133	2	16	2,772588722	1	0,4
CladeIB	Angraecoides erecta	17	2,833213344	1	19	2,944438979	1	0,4
CladeIB	Eichlerangraecum birrimense	810	6,697034248	4	19	2,944438979	1	0,4
CladeIB	Angraecoides cf. moandense	15	2,708050201	1	20	2,995732274	1	0,8
CladeIB	Angraecopsis parviflora	20	2,995732274	1	20	2,995732274	1	0,4
CladeIB	Calyptrochilum christyanum	30	3,401197382	1	20	2,995732274	1	0,4
CladeIB	Angraecoides cultriformis	30	3,401197382	1	22	3,091042453	1	0,4
CladeIB	Eurychone rothschildiana	760	6,633318433	4	23	3,135494216	1	0,4
CladeIB	Tridactyle filifolia	20	2,995732274	1	23	3,135494216	1	0,4
CladeIB	Ancistrorhynchus recurvus	12	2,48490665	1	24	3,17805383	1	0,4
CladeIB	Diaphananthe pellucida	112	4,718498871	1	24	3,17805383	1	0,4
CladeIB	Tridactyle bicaudata	14	2,63905733	1	24	3,17805383	1	0,4
CladeIB	Eurychone galeandrae	900	6,802394763	4	25	3,218875825	1	0,4
CladeIB	Mystacidium flanaganii	30	3,401197382	1	25	3,218875825	1	0,4
CladeIB	Rhipidoglossum xanthopollinium	28	3,33220451	1	25	3,218875825	1	0,4
CladeIB	Sphyrarhynchus schliebenii	16	2,772588722	1	25	3,218875825	1	0,4
CladeIB	Ancistrorhynchus capitatus	16	2,772588722	1	26	3,258096538	1	0,4
CladeIB	Diaphananthe vesicata	3	1,098612289	1	26	3,258096538	1	0,4
CladeIB	Rhipidoglossum subsimplex	24	3,17805383	1	26	3,258096538	1	0,4
CladeIB	Solenangis clavata	27	3,295836866	1	27	3,295836866	1	0,4
CladeIB	Eichlerangraecum cf. eichlerianum	1250	7,13089883	4	30	3,401197382	1	0,4
CladeIB	Ypsilopus viridiflorus	14	2,63905733	1	30	3,401197382	1	0,4
CladeIB	Ypsilopus longifolius	20	2,995732274	1	50	3,912023005	2	0,4
CladeIB	Dendrophylax funalis	180	5,192956851	2	55	4,007333185	2	0,4
CladeIB	Solenangis wakefieldii	20	2,995732274	1	55	4,007333185	2	0,4
CladeIB	Cyrtorchis arcuata	350	5,857933154	2	60	4,094344562	2	0,4
CladeIB	Mystacidium capense	72	4,276666119	1	60	4,094344562	2	0,4
CladeIB	Aerangis macrocentra	60	4,094344562	1	65	4,17438727	2	0,4
CladeIB	Cyrtorchis chailluana	270	5,598421959	2	90	4,49980967	2	0,4
CladeIB	Rangaeris amaniensis	80	4,382026635	1	110	4,700480366	3	0,4
CladeIB	Aerangis punctata	150	5,010635294	2	120	4,787491743	3	0,4
CladeIB	Rangaeris muscicola	40	3,688879454	1	120	4,787491743	3	0,4
CladeIB	Aerangis ellisii	150	5,010635294	2	140	4,941642423	3	0,4
CladeIB	Eichlerangraecum infundibulare	2200	7,696212639	4	200	5,298317367	4	0,4
Jumellea	Jumellea anjouanensis	25	3,218875825	1	20	2,995732274	1	0,3
Jumellea	Jumellea spathulata	81	4,394449155	1	20	2,995732274	1	0,3
Jumellea	Jumellea hyalina	68	4,219507705	1	22	3,091042453	1	0,3
Jumellea	Jumellea francoisii	100	4,605170186	1	25	3,218875825	1	0,3
Jumellea	Jumellea bosseri	217	5,379897354	2	30	3,401197382	1	0,3
Jumellea	Jumellea arachnantha	225	5,416100402	2	60	4,094344562	2	0,3
Jumellea	Jumellea exilis	56	4,025351691	1	62	4,127134385	2	0,3
Jumellea	Jumellea maxillarioides	360	5,886104031	2	66	4,189654742	2	0,3
Jumellea	Jumellea longivaginans	68	4,219507705	1	95	4,553876892	3	0,3
Jumellea	Jumellea densifoliata	72	4,276666119	1	100	4,605170186	3	0,3
Jumellea	Jumellea rigida	342	5,834810737	2	100	4,605170186	3	0,3
Jumellea	Jumellea arborescens	168	5,123963979	2	110	4,700480366	3	0,3
Jumellea	Jumellea jumelleana	76	4,33073334	1	110	4,700480366	3	0,3
Jumellea	Jumellea tenuibracteata	225	5,416100402	2	110	4,700480366	3	0,3
Jumellea	Jumellea brevifolia	210	5,347107531	2	115	4,744932128	3	0,3
Jumellea	Jumellea majalis	288	5,66296048	2	120	4,787491743	3	0,3
Jumellea	Jumellea teretifolia	224	5,411646052	2	120	4,787491743	3	0,3
Lemurorchis	Lemurorchis madagascariensis	18	2,890371758	1	15	2,708050201	1	1
Outgroup	Acampe ochracea	3	1,098612289	1	NA		1	1
Outgroup	Phalaenopsis cornu-cervi	280	5,634789603	2	NA		1	1
Outgroup	Vanda tricolor	805	6,690842277	4	10	2,302585093	1	1
Outgroup	Aerides odorata	400	5,991464547	3	25	3,218875825	1	1
Outgroup	Polystachya fulvilabia	24	3,17805383	1	30	3,401197382	1	1
