# Supplementary material for: Diversification of Angraecum (Orchidaceae, Vandeae) in Madagascar: Revised Phylogeny Reveals Species Accumulation through Time Rather than Rapid Radiation
Source: PLoS One. 2016 Sep 26;11(9):e0163194. doi: 10.1371/journal.pone.0163194 (PMC5036805; doi:10.1371/journal.pone.0163194)
Supplement: S5 Table — Comparison between the mean time to most recent common ancestor (MRCA) estimates and the node height highest posterior density (HPD) intervals at 95%. (CSV) [file pone.0163194.s011.csv]

Clade	MRCA (node)	95% HPD (node)
clade A	18	[12.1 – 24.5]
clade B	19,4	[13.7 – 25.9]
clade C	8,7	[5 – 12.6]
clade D	9,7	[5.9 – 13.9]
clade E	5,7	[1.4 – 10.4]
clade F	1,6	[0.3 – 3.2]
clade G	8,5	[5 – 11.9]
clade H	6,1	[2.7 – 9.7]
clade I	2,8	[1 – 4.9]
clade J	9,2	[6.1 – 12]
clade K	2	[0.5 – 3.6]
clade L	6,1	[3.1 – 8.7]
clade M	6,3	[3.8 – 8.8]
Clade-I	21	[14.6 – 27.8]
Clade-II	17,1	[11.7 – 23.3]
Aeranthes	10,3	[5.8 – 15.1]
Aeranthes & Jumellea	14,9	[9.2 – 19.9]
Angraecinae	26,1	[18.1 – 33.5]
Angraecum	15,5	[10.4 - 20,6]
Jumellea	7	[4.7 – 11]
