# Supplementary material for: Diversification of Angraecum (Orchidaceae, Vandeae) in Madagascar: Revised Phylogeny Reveals Species Accumulation through Time Rather than Rapid Radiation
Source: PLoS One. 2016 Sep 26;11(9):e0163194. doi: 10.1371/journal.pone.0163194 (PMC5036805; doi:10.1371/journal.pone.0163194)
Supplement: S6 Table — Arrow represents transition allowed between states: ↔, reversible, →, irreversible. Parameters: lambda, speciation rate; mu, extinction rate; q, character transition rate. Character and character states: color of flower (0, green; 1, white); position of labellum (0, uppermost; 1, lowermost); size of flower (1, small; 2, medium; 3, large; 4, very large); spur length (1, short; 2, medium; 3, long; 4, very long). Abbreviations: AIC, Akaike information criterion; M, model tested; lnLik, Log likelihood. (CSV) [file pone.0163194.s012.csv]

Character	Model	lnLik	AIC
color of flower	M1 (full)	-567,496	1146,992
	M2 (mu0 ~ mu1)	-567,496	1144,992
	M3 (lambda0 ~ lambda1)	-567,604	1145,208
	M4 (q01 ~ q10)	-569,488	1148,976
position of labellum	M1 (full)	-599,017	1210,035
	M2 (mu0 ~ mu1)	-599,017	1208,035
	M3 (lambda0 ~ lambda1)	-601,055	1212,11
	M4 (q01 ~ q10)	-599,018	1208,036
size of flower	M1 (full)	-687,77	1415,5
	M2 (1 <=> 2 <=> 3 <=> 4)	-687,81	1403,6
	M3 (1 <= 2 <= 3 <=> 4)	-687,7	1399,4
	M1 (full)	-687,7	1399,4
	M2 (mui ~ muj)	-697,07	1393,4
	M3 (lambdai ~ lambdaj)	-687,7	1412,1
spur length	M1 (full)	-699,68	1439,4
	M2 (1 <=> 2 <=> 3 <=> 4)	-709,97	1447,9
	M3 (1 <= 2 <= 3 <=> 4, 1 <= 3, 1 <= 4)	-724,06	1472,1
	M1 (full)	-724,06	1472,1
	M2 (mui ~ muj)	-724,82	1467,6
	M3 (lambdai ~ lambdaj)	-730,38	1478,8
